# Supplementary material for: Deep learning for predicting prognostic consensus molecular subtypes in cervical cancer from histology images
Source: NPJ Precis Oncol. 2025 Jan 11;9:11. doi: 10.1038/s41698-024-00778-5 (PMC11724963; doi:10.1038/s41698-024-00778-5)
Supplement: Supplementary file 2 — Supplementary data - revised [file 41698_2024_778_MOESM2_ESM.xlsx]

## Sheet: Supplementary Data 1
Supplementary Data 1: Multivariate analysis of risk factors on Uganda-CSCC cohort on overall survival.
Covariate	Sub-covariate	HR	Lower HR 95%	Upper HR 95%	p-value
Stage	Stage I	Reference
	Stage II	1.32	0.53	3.3	0.55
	Stage III	2.32	0.87	6.22	0.09
HPV Type	HPV 16	Reference
	HPV 18	1.23	0.55	2.74	0.62
	HPV 45	1.07	0.41	2.81	0.89
CMS	C1	Reference
	C2	1.06	0.48	2.35	0.89
HIV	HIV-negative	Reference
	HIV-positive	2.36	1.07	5.21	0.03

## Sheet: Supplementary Data 2
Supplementary Data 2: Clinical characteristics of TCGA-CESC cohort. Digital-CMS classification was derived from Digital-CMS score using cutoff value of 0.2167, selected on the discovery cohort using Youden's J statistic.
PatientID	DFS.time	DFS	DSS.time	DSS	CMS	Digital-CMS score	Digital-CMS classification
TCGA-4J-AA1J	1.48392	0	1.48392	0	C1	0.571975	C2
TCGA-BI-A0VR	nan	nan	4.12047	0	C1	0.278681	C2
TCGA-BI-A0VS	4.75017	0	4.75017	0	C2	0.753578	C2
TCGA-BI-A20A	1.97125	0	1.97125	0	C1	0.373617	C2
TCGA-C5-A0TN	nan	nan	0.952772	1	C2	0.94701	C2
TCGA-C5-A1BE	4.58316	1	5	0	C1	0.239902	C2
TCGA-C5-A1BF	0.25462	1	1.56057	1	C2	0.956904	C2
TCGA-C5-A1BI	3.04449	0	3.04449	0	C1	0.153977	C1
TCGA-C5-A1BJ	5	0	5	0	C1	0.413558	C2
TCGA-C5-A1BK	5	0	5	0	C1	0.148507	C1
TCGA-C5-A1BL	5	0	5	0	C1	0.114157	C1
TCGA-C5-A1BM	5	0	5	0	C1	0.207332	C1
TCGA-C5-A1BN	nan	nan	0.454483	1	C2	0.376739	C2
TCGA-C5-A1BQ	nan	nan	1.65366	1	C1	0.166143	C1
TCGA-C5-A1M5	1.89733	1	5	0	C1	0.150116	C1
TCGA-C5-A1M6	0.865161	1	2.61465	1	C2	0.630269	C2
TCGA-C5-A1M7	3.85763	0	3.85763	0	C1	0.23088	C2
TCGA-C5-A1M8	2.51608	0	2.51608	0	C1	0.279287	C2
TCGA-C5-A1MF	4.4271	0	4.4271	0	C2	0.341766	C2
TCGA-C5-A1MH	0.487337	1	3.24709	1	C1	0.234399	C2
TCGA-C5-A1MI	2.20397	1	2.96509	1	C1	0.444148	C2
TCGA-C5-A1MK	nan	nan	0.202601	1	C1	0.534383	C2
TCGA-C5-A1MN	3.40862	0	3.40862	0	C2	0.394816	C2
TCGA-C5-A1MP	0.298426	0	0.298426	0	C1	0.322975	C2
TCGA-C5-A2LT	5	0	5	0	C2	0.669077	C2
TCGA-C5-A2LV	5	0	5	0	C2	0.313923	C2
TCGA-C5-A2LX	5	0	5	0	C1	0.148756	C1
TCGA-C5-A2LY	5	0	5	0	C1	0.121993	C1
TCGA-C5-A2LZ	5	0	5	0	C1	0.297837	C2
TCGA-C5-A3HD	4.33128	0	4.33128	0	C2	0.10507	C1
TCGA-C5-A3HE	nan	nan	1.50034	0	C2	0.897336	C2
TCGA-C5-A3HL	1.70021	0	1.70021	0	C1	0.167394	C1
TCGA-C5-A7CG	nan	nan	5	0	C1	0.0237004	C1
TCGA-C5-A7CH	nan	nan	5	0	C1	0.226184	C2
TCGA-C5-A7CJ	nan	nan	5	0	C1	0.0848252	C1
TCGA-C5-A7CK	nan	nan	5	0	C1	0.307879	C2
TCGA-C5-A7CL	nan	nan	1.28953	1	C1	0.141568	C1
TCGA-C5-A7CO	5	0	5	0	C1	0.137842	C1
TCGA-C5-A7UC	nan	nan	1.4319	0	C2	0.121968	C1
TCGA-C5-A7UE	5	0	5	0	C1	0.0429702	C1
TCGA-C5-A7UH	nan	nan	5	0	C1	0.626981	C2
TCGA-C5-A7UI	nan	nan	5	0	C1	0.453001	C2
TCGA-C5-A7X3	nan	nan	0.77755	0	C2	0.804054	C2
TCGA-C5-A7X5	nan	nan	1.13347	1	C2	0.166317	C1
TCGA-C5-A7XC	nan	nan	4.24641	0	C1	0.216558	C1
TCGA-C5-A8XH	nan	nan	3.81656	0	C1	0.605762	C2
TCGA-C5-A8XI	nan	nan	0.695414	0	C1	0.126579	C1
TCGA-C5-A8XJ	nan	nan	5	0	C1	0.175649	C1
TCGA-C5-A8XK	nan	nan	5	0	C2	0.308904	C2
TCGA-C5-A8ZZ	nan	nan	1.74127	0	C1	0.102109	C1
TCGA-C5-A901	nan	nan	1.41821	0	C1	0.133084	C1
TCGA-C5-A902	nan	nan	0.40794	0	C2	0.478588	C2
TCGA-C5-A905	nan	nan	5	0	C1	0.0198924	C1
TCGA-C5-A907	nan	nan	1.22656	0	C2	0.89493	C2
TCGA-DG-A2KJ	5	0	5	0	C1	0.0705813	C1
TCGA-DG-A2KK	5	0	5	0	C1	0.469426	C2
TCGA-DG-A2KL	3.74264	0	3.74264	0	C1	0.303634	C2
TCGA-DG-A2KM	5	0	5	0	C1	0.0168826	C1
TCGA-DR-A0ZL	5	0	5	0	C1	0.459423	C2
TCGA-DS-A0VK	nan	nan	3.06092	1	C1	0.369057	C2
TCGA-DS-A0VM	2.37645	1	5	0	C1	0.76012	C2
TCGA-DS-A0VN	5	0	5	0	C1	0.591307	C2
TCGA-DS-A1O9	nan	nan	0.728268	1	C1	0.513919	C2
TCGA-DS-A1OC	1.02943	0	1.02943	0	C1	0.211038	C1
TCGA-DS-A1OD	5	0	5	0	C1	0.450488	C2
TCGA-DS-A3LQ	1.91376	0	1.91376	0	C1	0.529194	C2
TCGA-DS-A7WI	0.563997	1	0.689938	1	C2	0.332353	C2
TCGA-EA-A1QS	3.29363	0	3.29363	0	C2	0.410006	C2
TCGA-EA-A1QT	3.40315	0	3.40315	0	C1	0.192544	C1
TCGA-EA-A3HQ	3.1102	0	3.1102	0	C1	0.0839231	C1
TCGA-EA-A3HR	2.57358	0	2.57358	0	C1	0.180118	C1
TCGA-EA-A3HS	2.6256	0	2.6256	0	C1	0.163898	C1
TCGA-EA-A3HT	2.61191	0	2.61191	0	C1	0.280628	C2
TCGA-EA-A3HU	2.77344	0	2.77344	0	C1	0.0777046	C1
TCGA-EA-A3QD	1.08693	0	1.08693	0	C1	0.184589	C1
TCGA-EA-A3QE	2.0835	0	2.0835	0	C1	0.18121	C1
TCGA-EA-A3Y4	3.07187	0	3.07187	0	C2	0.739454	C2
TCGA-EA-A411	2.04517	0	2.04517	0	C1	0.125233	C1
TCGA-EA-A439	0.865161	1	2.64203	0	C1	0.277076	C2
TCGA-EA-A43B	2.16564	0	2.16564	0	C2	0.387015	C2
TCGA-EA-A44S	nan	nan	1.01027	0	C1	0.21069	C1
TCGA-EA-A50E	nan	nan	0.621492	1	C1	0.531824	C2
TCGA-EA-A5FO	2.23135	0	2.23135	0	C1	0.243621	C2
TCGA-EA-A5O9	2.15743	0	2.15743	0	C1	0.253681	C2
TCGA-EA-A5ZD	2.27242	0	2.27242	0	C1	0.314675	C2
TCGA-EA-A5ZE	1.16359	1	2.26968	0	C2	0.285649	C2
TCGA-EA-A5ZF	1.20465	1	2.26694	0	C1	0.0957727	C1
TCGA-EA-A6QX	1.99863	0	1.99863	0	C1	0.149318	C1
TCGA-EA-A78R	1.12252	0	1.12252	0	C1	0.200148	C1
TCGA-EA-A97N	0.0301164	0	0.0301164	0	C1	0.10188	C1
TCGA-EX-A1H5	1.69473	0	1.69473	0	C1	0.0985039	C1
TCGA-EX-A3L1	1.26762	0	1.26762	0	C2	0.811051	C2
TCGA-EX-A69L	1.64819	0	1.64819	0	C2	0.516816	C2
TCGA-EX-A69M	0.692676	0	0.692676	0	C1	0.198933	C1
TCGA-EX-A8YF	1.08419	1	1.295	0	C2	0.650488	C2
TCGA-FU-A23L	1.98494	0	1.98494	0	C1	0.0614758	C1
TCGA-FU-A2QG	1.58522	0	1.58522	0	C1	0.281486	C2
TCGA-FU-A3HY	2.61191	0	2.61191	0	C1	0.785993	C2
TCGA-FU-A3NI	nan	nan	1.74675	0	C1	0.14713	C1
TCGA-FU-A3TQ	2.17659	0	2.17659	0	C1	0.0537638	C1
TCGA-FU-A3TX	nan	nan	0.123203	0	C1	0.326669	C2
TCGA-FU-A3WB	1.34428	0	1.34428	0	C1	0.0475273	C1
TCGA-FU-A3YQ	2.35729	0	2.35729	0	C1	0.371467	C2
TCGA-FU-A5XV	0.87885	0	0.87885	0	C1	0.454684	C2
TCGA-GH-A9DA	1.47844	0	1.47844	0	C2	0.161783	C1
TCGA-HG-A2PA	nan	nan	2.11636	1	C1	0.432654	C2
TCGA-HM-A3JJ	1.05407	1	1.80424	1	C1	0.091988	C1
TCGA-HM-A3JK	1.73032	0	1.73032	0	C1	0.0847117	C1
TCGA-HM-A4S6	1.24298	0	1.24298	0	C1	0.384814	C2
TCGA-IR-A3L7	5	0	5	0	C1	0.097871	C1
TCGA-IR-A3LC	5	0	5	0	C1	0.0390155	C1
TCGA-IR-A3LH	5	0	5	0	C2	0.0428227	C1
TCGA-IR-A3LK	1.57153	1	2.48597	1	C1	0.0381625	C1
TCGA-IR-A3LL	3.02806	0	3.02806	0	C1	0.0265565	C1
TCGA-JW-A5VG	2.28337	0	2.28337	0	C2	0.756361	C2
TCGA-JW-A5VK	1.70568	0	1.70568	0	C1	0.552137	C2
TCGA-JW-A5VL	1.29774	0	1.29774	0	C1	0.134089	C1
TCGA-JW-AAVH	1.51129	0	1.51129	0	C1	0.0852911	C1
TCGA-JX-A3PZ	1.34428	1	1.7577	1	C2	0.432096	C2
TCGA-JX-A3Q0	5	0	5	0	C1	0.111759	C1
TCGA-JX-A5QV	1.74127	0	1.74127	0	C1	0.148274	C1
TCGA-LP-A4AU	nan	nan	0.939083	0	C2	0.717719	C2
TCGA-LP-A4AV	nan	nan	0	0	C1	0.458617	C2
TCGA-LP-A4AW	nan	nan	0.073922	0	C1	0.386372	C2
TCGA-LP-A4AX	1.04038	0	1.04038	0	C2	0.872038	C2
TCGA-LP-A5U3	0.0684463	0	0.0684463	0	C1	0.193216	C1
TCGA-MA-AA3W	1.87543	0	1.87543	0	C1	0.290146	C2
TCGA-MA-AA3X	1.68925	0	1.68925	0	C1	0.516289	C2
TCGA-MA-AA3Y	1.48392	0	1.48392	0	C2	0.536952	C2
TCGA-MA-AA3Z	1.62902	0	1.62902	0	C1	0.0527422	C1
TCGA-MA-AA41	nan	nan	0.76386	0	C1	0.516534	C2
TCGA-MA-AA42	0.709103	0	0.709103	0	C1	0.296034	C2
TCGA-MA-AA43	0.947296	0	0.947296	0	C2	0.664799	C2
TCGA-MU-A51Y	2.33812	0	2.33812	0	C1	0.050143	C1
TCGA-MU-A5YI	nan	nan	2.88296	0	C1	0.0285804	C1
TCGA-MU-A8JM	1.66188	0	1.66188	0	C1	0.216539	C1
TCGA-MY-A5BD	nan	nan	4.564	0	C1	0.140451	C1
TCGA-MY-A5BE	2.91855	0	2.91855	0	C1	0.144804	C1
TCGA-MY-A5BF	nan	nan	1.7358	0	C1	0.219708	C2
TCGA-MY-A913	1.43463	0	1.43463	0	C2	0.907895	C2
TCGA-PN-A8MA	nan	nan	0.246407	0	C1	0.010907	C1
TCGA-Q1-A5R2	nan	nan	1.36619	0	C1	0.291945	C2
TCGA-Q1-A5R3	1.32786	0	1.32786	0	C1	0.50166	C2
TCGA-Q1-A6DT	nan	nan	0.752909	1	C2	0.399242	C2
TCGA-Q1-A6DW	nan	nan	1.46201	0	C1	0.0853518	C1
TCGA-Q1-A73O	1.1718	0	1.1718	0	C2	0.177137	C1
TCGA-Q1-A73Q	nan	nan	0.77755	0	C1	0.277901	C2
TCGA-RA-A741	1.21561	0	1.21561	0	C1	0.472228	C2
TCGA-UC-A7PD	0.553046	1	0.971937	1	C2	0.600883	C2
TCGA-UC-A7PF	nan	nan	5	0	C1	0.261329	C2
TCGA-UC-A7PG	nan	nan	1.013	1	C1	0.489842	C2
TCGA-VS-A8EC	3.87406	0	3.87406	0	C1	0.38448	C2
TCGA-VS-A8EG	3.79466	0	3.79466	0	C1	0.0573552	C1
TCGA-VS-A8EH	2.69952	0	2.69952	0	C1	0.176568	C1
TCGA-VS-A8EI	1.99589	0	1.99589	0	C1	0.445842	C2
TCGA-VS-A8EK	nan	nan	2.26968	1	C1	0.714096	C2
TCGA-VS-A8EL	5	0	5	0	C1	0.457629	C2
TCGA-VS-A8Q8	nan	nan	2.67762	1	C1	0.540566	C2
TCGA-VS-A8Q9	4.4627	0	4.4627	0	C2	0.982043	C2
TCGA-VS-A8QA	3.0089	0	3.0089	0	C1	0.320948	C2
TCGA-VS-A8QC	nan	nan	0.958248	1	C1	0.669147	C2
TCGA-VS-A8QF	4.92813	0	4.92813	0	C1	0.572142	C2
TCGA-VS-A8QM	nan	nan	2.6037	1	C1	0.318499	C2
TCGA-VS-A94W	3.40315	0	3.40315	0	C1	0.169647	C1
TCGA-VS-A94X	nan	nan	1.38535	1	C2	0.758458	C2
TCGA-VS-A94Y	nan	nan	0.394251	1	C2	0.759861	C2
TCGA-VS-A94Z	2.77892	0	2.77892	0	C1	0.107377	C1
TCGA-VS-A950	nan	nan	3.34292	0	C2	0.399445	C2
TCGA-VS-A953	nan	nan	1.30595	1	C2	0.407824	C2
TCGA-VS-A954	4.69268	0	4.69268	0	C1	0.149298	C1
TCGA-VS-A957	4.62149	0	4.62149	0	C1	0.0188128	C1
TCGA-VS-A958	4.17522	0	4.17522	0	C1	0.074093	C1
TCGA-VS-A959	4.27379	0	4.27379	0	C1	0.218758	C2
TCGA-VS-A9U5	4.2026	0	4.2026	0	C1	0.0667973	C1
TCGA-VS-A9U7	4.03012	0	4.03012	0	C1	0.0627506	C1
TCGA-VS-A9UB	2.49418	0	2.49418	0	C2	0.719624	C2
TCGA-VS-A9UC	nan	nan	2.25873	0	C1	0.804726	C2
TCGA-VS-A9UD	2.02327	0	2.02327	0	C1	0.0669636	C1
TCGA-VS-A9UH	nan	nan	3.90691	0	C2	0.769899	C2
TCGA-VS-A9UI	3.75633	0	3.75633	0	C1	0.33786	C2
TCGA-VS-A9UL	nan	nan	1.21013	1	C2	0.424852	C2
TCGA-VS-A9UM	nan	nan	2.26968	0	C1	0.0527214	C1
TCGA-VS-A9UU	1.21013	0	1.21013	0	C1	0.154949	C1
TCGA-VS-A9UV	nan	nan	0.284736	1	C1	0.5389	C2
TCGA-VS-A9UY	nan	nan	1.51951	1	C1	0.0982546	C1
TCGA-VS-A9V2	1.51951	0	1.51951	0	C1	0.261804	C2
TCGA-VS-A9V3	nan	nan	1.47844	0	C1	0.285404	C2
TCGA-VS-AA62	nan	nan	1.28405	1	C2	0.953491	C2
TCGA-WL-A834	nan	nan	2.16564	0	C1	0.155249	C1
TCGA-ZJ-A8QO	nan	nan	0	0	C1	0.238735	C2
TCGA-ZJ-A8QQ	5	0	5	0	C2	0.880679	C2
TCGA-ZJ-A8QR	nan	nan	1.59343	nan	C2	0.350126	C2
TCGA-ZJ-AAX4	nan	nan	0.0574949	0	C1	0.308093	C2
TCGA-ZJ-AAX8	nan	nan	0	0	C1	0.201822	C1
TCGA-ZJ-AAXA	nan	nan	0.117728	0	C1	0.0645558	C1
TCGA-ZJ-AAXD	nan	nan	0	0	C1	0.313529	C2
TCGA-ZJ-AAXF	nan	nan	0	0	C1	0.266003	C2
TCGA-ZJ-AAXN	nan	nan	0	0	C2	0.87992	C2
TCGA-ZJ-AAXT	nan	nan	0	0	C1	0.134697	C1
TCGA-ZJ-AAXU	nan	nan	0.0136893	0	C1	0.169102	C1
TCGA-ZJ-AB0H	nan	nan	0	0	C1	0.293565	C2
TCGA-ZJ-AB0I	nan	nan	0	0	C2	0.719417	C2
TCGA-ZX-AA5X	nan	nan	0.325804	0	C1	0.231855	C2

## Sheet: Supplementary Data 3
Supplementary Data 3: Clinical characteristics of Oslo-CSCC cohort. Digital-CMS classification was derived from Digital-CMS score using cutoff value of 0.381, selected on the discovery cohort using Youden's J statistic.
PatientID	DFS.time	DFS	DSS.time	DSS	CMS	Digital-CMS score	Digital-CMS classification
P-002	1.25421	1	2.47014	1	C1	0.255345	C1
P-042	5	0	5	0	C1	0.501507	C2
P-005	1.20775	1	2.23515	1	C2	0.861711	C2
P-053	5	0	5	0	C2	0.195604	C1
P-014	0.500041	1	0.500041	1	C1	0.502802	C2
P-018	0.267789	1	0.267789	1	C2	0.79027	C2
P-055	5	0	5	0	C1	0.409097	C2
P-024	0.557426	1	2.19417	1	C2	0.872763	C2
P-028	5	0	5	0	C1	0.0954348	C1
P-063	0.327885	1	0.327885	1	C2	0.796259	C2
P-080	1.37717	1	2.3226	1	C1	0.148428	C1
P-067	5	0	5	0	C1	0.559816	C2
P-083	5	0	5	0	C1	0.280977	C1
P-084	0.647584	1	1.79797	1	C1	0.219183	C1
P-072	5	0	5	0	C1	0.232598	C1
P-087	5	0	5	0	C1	0.22286	C1
P-073	1.30612	1	3.80085	1	C2	0.383035	C2
P-091	4.20799	0	5	0	C1	0.144996	C1
P-078	1.90179	1	1.94004	1	C2	0.415746	C2
P-098	0.573826	1	0.789678	1	C1	0.431392	C2
P-125	1.19956	1	2.11767	1	C2	0.308223	C1
P-101	2.20235	0	2.20235	0	C1	0.104344	C1
P-126	5	0	5	0	C1	0.0550501	C1
P-115	0.289637	1	0.289637	1	C1	0.18076	C1
P-129	5	0	5	0	C1	0.156804	C1
P-120	5	0	5	0	C1	0.179015	C1
P-130	1.1531	1	1.83348	1	C1	0.508537	C2
P-121	0.428994	1	0.704969	1	C1	0.240866	C1
P-133	1.67228	1	5	0	C1	0.157619	C1
P-124	5	0	5	0	C1	0.113477	C1
P-138	5	0	5	0	C2	0.772241	C2
P-141	5	0	5	0	C1	0.136792	C1
P-151	5	0	5	0	C1	0.228089	C1
P-142	3.82546	0	5	0	C1	0.300156	C1
P-162	0.655797	1	1.67228	1	C1	0.211795	C1
P-144	5	0	5	0	C1	0.0857189	C1
P-166	5	0	5	0	C2	0.747594	C2
P-146	0.743217	1	1.246	1	C1	0.385312	C2
P-169	5	0	5	0	C1	0.131475	C1
P-148	5	0	5	0	C1	0.094636	C1
P-172	1.06839	1	1.20501	1	C1	0.360863	C1
P-149	2.80624	0	2.80624	0	C1	0.189859	C1
P-174	5	0	5	0	C1	0.164269	C1
P-190	0.759617	1	5	0	C1	0.16862	C1
P-191	0.644873	1	1.05199	1	C2	0.544838	C2
P-182	5	0	5	0	C2	0.643306	C2
P-194	5	0	5	0	C1	0.209074	C1
P-184	5	0	5	0	C1	0.0692175	C1
P-195	0.308775	0	0.308775	1	C2	0.461552	C2
P-188	5	0	5	0	C2	0.432684	C2
P-197	5	0	5	0	C1	0.749649	C2
P-199	5	0	5	0	C1	0.174813	C1
P-215	0.994606	1	1.93459	1	C1	0.125894	C1
P-200	5	0	5	0	C2	0.426684	C2
P-221	5	0	5	0	C1	0.322676	C1
P-202	5	0	5	0	C1	0.146511	C1
P-222	5	0	5	0	C1	0.562449	C2
P-203	0.538289	1	1.37717	1	C1	0.279367	C1
P-227	1.4892	1	2.12586	1	C1	0.214126	C1
P-210	4.31729	0	5	0	C1	0.51444	C2
P-228	5	0	5	0	C1	0.115914	C1
P-213	5	0	5	0	C1	0.523972	C2
P-232	0.505517	1	0.694045	1	C2	0.674659	C2
P-235	2.26795	1	5	0	C1	0.130687	C1
P-251	5	0	5	0	C1	0.0700296	C1
P-236	0.169418	1	0.256865	1	C2	0.489036	C2
P-252	4.23532	0	5	0	C2	0.662663	C2
P-239	5	0	5	0	C1	0.14468	C1
P-257	5	0	5	0	C1	0.501485	C2
P-240	3.08769	0	5	0	C1	0.140924	C1
P-258	5	0	5	0	C1	0.317645	C1
P-244	3.36367	0	5	0	C1	0.0934509	C1
P-265	5	0	5	0	C1	0.448683	C2
P-246	5	0	5	0	C1	0.286409	C1
P-272	5	0	5	0	C1	0.194731	C1
P-274	0.61755	1	4.0659	1	C1	0.589414	C2
P-283	0.180342	1	0.409856	1	C1	0.390443	C2
P-284	0.532841	1	0.650322	1	C1	0.121424	C1
P-276	0.513703	1	2.15866	1	C1	0.0476615	C1
P-285	5	0	5	0	C1	0.123631	C1
P-278	4.90752	0	5	0	C1	0.110027	C1
P-288	3.98393	0	3.98393	0	C1	0.222538	C1
P-279	5	0	5	0	C1	0.132131	C1
P-289	0.459055	1	1.81435	1	C1	0.558258	C2
P-281	5	0	5	0	C1	0.0857648	C1
P-290	5	0	5	0	C1	0.3946	C2
P-003	2.34992	1	2.76252	1	C1	0.517244	C2
P-134	5	0	5	0	C1	0.167606	C1
P-041	5	0	5	0	C1	0.376853	C1
P-204	5	0	5	0	C1	0.219291	C1
P-060	0.428994	1	5	0	C1	0.767708	C2
P-136	4.69164	1	5	0	C1	0.153827	C1
P-214	5	0	5	0	C1	0.529407	C2
P-208	5	0	5	0	C1	0.134283	C1
P-004	1.23781	0	1.23233	0	C1	0.721078	C2
P-198	5	0	5	0	C1	0.108999	C1
P-032	5	0	5	0	C1	0.131489	C1
P-192	5	0	5	0	C1	0.277427	C1
P-062	4.7709	0	5	0	C1	0.392098	C2
P-193	5	0	5	0	C1	0.48336	C2
P-074	0.937248	1	1.52471	1	C1	0.248327	C1
P-302	2.29802	0	2.29802	0	C1	0.0717193	C1
P-058	0.245914	1	0.363422	1	C1	0.331508	C1
P-220	5	0	5	0	C1	0.26	C1
P-261	1.07387	1	1.07387	1	C1	0.658414	C2
P-270	5	0	5	0	C1	0.167092	C1
P-291	5	0	5	0	C1	0.147288	C1
P-292	0.546502	1	2.19691	1	C1	0.362207	C1
P-231	5	0	5	0	C1	0.14181	C1
P-293	4.93484	0	5	0	C1	0.305152	C1
P-247	5	0	5	0	C1	0.0510991	C1
P-294	4.47305	0	4.47305	0	C1	0.284606	C1
P-303	0.169418	1	0.407146	1	C2	0.249657	C1
P-308	0.707707	1	2.35266	1	C1	0.13334	C1
P-318	2.66689	0	2.66689	0	C1	0.0372307	C1
P-333	4.10962	0	5	0	C1	0.0509839	C1
P-319	4.70804	0	5	0	C1	0.0731477	C1
P-340	2.0029	1	5	0	C1	0.352571	C1
P-322	0.830664	1	5	0	C2	0.433208	C2
P-343	5	0	5	0	C1	0.0557211	C1
P-325	0.38527	1	0.587488	1	C1	0.225895	C1
P-346	4.85287	0	5	0	C2	0.943767	C2
P-326	2.45374	1	2.95926	1	C2	0.157173	C1
P-347	5	0	5	0	C1	0.0913566	C1
P-332	5	0	5	0	C1	0.0176713	C1
P-349	4.00851	0	5	0	C1	0.12784	C1
P-361	4.61514	0	5	0	C1	0.0678373	C1
P-350	5	0	5	0	C1	0.472735	C2
P-363	3.42379	0	5	0	C1	0.110942	C1
P-351	3.35274	0	5	0	C1	0.129207	C1
P-368	5	0	5	0	C1	0.156508	C1
P-352	5	0	5	0	C1	0.273401	C1
P-371	3.35546	0	5	0	C2	0.472629	C2
P-355	4.73262	0	5	0	C1	0.361805	C1
P-374	3.01938	1	5	0	C2	0.710128	C2
P-387	5	0	5	0	C2	0.802911	C2
P-389	5	0	5	0	C1	0.0701025	C1
P-376	5	0	5	0	C1	0.137829	C1
P-390	3.10136	0	5	0	C1	0.70285	C2
P-391	5	0	5	0	C1	0.181612	C1
P-392	5	0	5	0	C2	0.721501	C2
P-384	0.513703	1	5	0	C1	0.43916	C2
P-297	5	0	5	0	C2	0.738717	C2
P-337	3.97848	0	5	0	C1	0.17449	C1
P-298	5	0	5	0	C1	0.162542	C1
P-353	2.60405	0	2.60405	0	C1	0.305891	C1
P-300	5	0	5	0	C2	0.143511	C1
P-354	0.442656	1	0.827926	1	C1	0.331906	C1
P-310	5	0	5	0	C1	0.270204	C1
P-358	4.4512	1	5	0	C2	0.634777	C2
P-335	5	0	5	0	C1	0.392711	C2
P-366	5	0	5	0	C2	0.665479	C2
P-336	3.71343	0	5	0	C1	0.666563	C2
P-367	3.91288	0	5	0	C1	0.604553	C2
P-243	5	0	5	0	C2	0.282731	C1
P-266	5	0	5	0	C1	0.0644544	C1
P-254	5	0	5	0	C1	0.382325	C2
P-267	5	0	5	0	C1	0.18026	C1
P-255	5	0	5	0	C1	0.518818	C2
P-269	5	0	5	0	C2	0.537066	C2
P-262	0.420808	1	0.726845	0	C2	0.603515	C2
P-277	5	0	5	0	C1	0.132916	C1
P-280	5	0	5	0	C2	0.344566	C1
P-264	5	0	5	0	C1	0.389689	C2
P-282	5	0	5	0	C1	0.111207	C1
P-008	1.88266	1	5	0	C1	0.160736	C1
P-009	0.56835	1	0.56835	1	C1	0.229622	C1
P-207	2.24063	1	2.67781	1	C1	0.303996	C1
P-081	5	0	5	0	C1	0.295769	C1
P-211	1.66133	1	1.73785	1	C1	0.101025	C1
P-097	5	0	5	0	C1	0.122225	C1
P-179	5	0	5	0	C1	0.169638	C1
P-226	2.41276	1	2.82264	1	C1	0.498334	C2
P-201	5	0	5	0	C1	0.116263	C1
P-370	5	0	5	0	C1	0.191521	C1
P-406	4.54954	0	5	0	C1	0.236101	C1
P-386	0.456318	1	0.800602	1	C1	0.0698368	C1
P-408	4.51129	0	5	0	C1	0.106102	C1
P-395	5	0	5	0	C1	0.380705	C1
P-409	4.50311	0	5	0	C1	0.372708	C1
P-397	3.07129	0	5	0	C1	0.14413	C1
P-410	0.486379	1	0.633922	1	C2	0.564447	C2
P-399	5	0	5	0	C1	0.21882	C1
P-411	5	0	5	0	C1	0.159529	C1
P-401	5	0	5	0	C2	0.478866	C2
P-412	4.48945	0	5	0	C1	0.0781076	C1
P-506	2.962	0	5	0	C1	0.096671	C1
P-513	2.95926	0	5	0	C1	0.332169	C1
P-516	2.67781	0	5	0	C2	0.227026	C1
P-518	2.35537	0	5	0	C1	0.242971	C1
P-509	3.18877	0	5	0	C2	0.58721	C2
P-519	2.77073	0	2.82264	0	C1	0.210833	C1
P-510	2.68055	0	5	0	C1	0.539746	C2
P-520	2.76799	0	5	0	C1	0.148082	C1
P-512	0.934511	1	3.88011	1	C1	0.0477682	C1
P-524	2.17503	0	5	0	C1	0.269938	C1
P-525	2.68602	0	5	0	C1	0.326216	C1
P-533	2.3226	0	5	0	C1	0.539023	C2
P-526	0.874387	1	0.874387	1	C2	0.471418	C2
P-527	0.696783	1	0.696783	1	C1	0.153472	C1
P-536	0.669459	1	2.07121	0	C2	0.740417	C2
P-529	2.50568	0	5	0	C2	0.886194	C2
P-537	1.91272	0	4.5796	0	C1	0.0978434	C1
P-531	2.40731	0	5	0	C2	0.677278	C2
P-538	2.02749	0	5	0	C2	0.465238	C2
P-532	2.22423	0	2.46741	0	C1	0.348492	C1
P-464	3.54946	0	5	0	C2	0.549292	C2
P-474	3.67789	0	4.27086	1	C1	0.39994	C2
P-466	3.20791	0	5	0	C1	0.1246	C1
P-475	3.54675	0	5	0	C1	0.229207	C1
P-467	3.156	0	5	0	C1	0.129677	C1
P-478	3.69977	0	5	0	C1	0.359186	C1
P-468	3.56586	0	5	0	C1	0.122941	C1
P-479	1.32797	1	2.2734	1	C1	0.150406	C1
P-469	3.14508	0	5	0	C1	0.237179	C1
P-481	3.62324	0	4.30363	0	C1	0.449874	C2
P-471	3.98119	0	5	0	C1	0.276964	C1
P-483	3.57133	0	5	0	C1	0.210961	C1
P-493	3.1396	0	3.1396	0	C1	0.286402	C1
P-484	3.1396	0	5	0	C1	0.44296	C2
P-496	3.07674	0	5	0	C1	0.623928	C2
P-500	3.32268	0	5	0	C1	0.30011	C1
P-503	3.30355	0	5	0	C1	0.488933	C2
P-488	0.778754	1	1.97558	1	C1	0.178854	C1
P-504	3.2981	0	5	0	C1	0.390223	C2
P-491	3.48663	0	5	0	C1	0.197202	C1
P-505	0.743217	1	0.989158	1	C1	0.630742	C2
P-434	0.516441	1	0.907187	1	C1	0.121957	C1
P-454	0.606598	1	1.30612	1	C1	0.513108	C2
P-438	3.28444	0	5	0	C2	0.771282	C2
P-455	1.53018	1	2.31168	1	C1	0.229465	C1
P-442	0.38527	1	0.841588	1	C1	0.149251	C1
P-456	3.29262	0	5	0	C2	0.875596	C2
P-443	3.68063	0	5	0	C1	0.127175	C1
P-457	3.45656	0	5	0	C1	0.592758	C2
P-445	0.929035	1	2.28435	1	C1	0.499139	C2
P-460	3.46749	0	5	0	C2	0.753312	C2
P-462	3.41284	0	5	0	C1	0.154905	C1
P-413	4.48945	0	5	0	C1	0.278866	C1
P-422	1.83622	1	3.71069	0	C1	0.129065	C1
P-417	4.76816	0	5	0	C2	0.762347	C2
P-426	3.66423	0	5	0	C1	0.304188	C1
P-418	4.2435	0	5	0	C1	0.266514	C1
P-427	4.22439	0	5	0	C1	0.153828	C1
P-420	4.33095	0	5	0	C1	0.13254	C1
P-429	4.09051	0	5	0	C1	0.147748	C1
P-421	4.07138	0	5	0	C1	0.169771	C1
P-433	3.32268	0	5	0	C1	0.145426	C1

## Sheet: Supplementary Data 4
Supplementary Data 4: Statistical results of differences between C1 and C2 representative regions on cellular features identified with HoverNet-Pannuke, on TCGA-CESC cohort.
Feature name	Sample size (C1)	Sample size (C2)	Total sample size	Mann Whitney U stats	Cliff's delta	T-test stats	Mann Whitney U p value (Corrected)	T-test p value (Corrected)
neopla_ratio	154	51	205	4197	0.0687548	0.316392	0.585079	0.856272
neopla_density_log	154	51	205	6151	0.566336	4.62587	2.29979e-08	6.36185e-05
inflam_ratio	154	51	205	4212.5	0.0727018	1.12818	0.559218	0.416197
inflam_density_log	154	51	205	5752	0.464731	4.72385	5.52867e-06	4.51082e-05
connec_ratio	154	51	205	4175	0.0631525	0.00631489	0.625356	0.994968
connec_density_log	154	51	205	5551	0.413547	4.27561	6.26089e-05	0.000187339
necros_ratio	154	51	205	3272	-0.166794	-0.866904	0.140778	0.56338
necros_density_log	154	51	205	4843	0.233257	2.33659	0.0309677	0.0479604
no-neo_ratio	154	51	205	3330.5	-0.151897	-0.589805	0.173708	0.710416
no-neo_density_log	113	37	150	1938	-0.0729491	-0.421578	0.626447	0.799007
neopla_area_mean	154	51	205	1203	-0.693659	-8.63817	3.4396e-12	9.72628e-14
neopla_area_median	154	51	205	1198	-0.694933	-8.94336	3.4396e-12	2.7201e-14
neopla_area_std	154	51	205	1712	-0.564044	-6.3147	2.3428e-08	2.75303e-08
neopla_perimeter_mean	154	51	205	1473	-0.624905	-6.60107	4.52184e-10	6.6892e-09
neopla_perimeter_median	154	51	205	1366	-0.652152	-7.33093	7.11314e-11	1.53119e-10
neopla_perimeter_std	154	51	205	2771	-0.294372	-2.22965	0.00542199	0.0617925
neopla_aspect_ratio_mean	154	51	205	5667	0.443086	4.33189	1.55627e-05	0.000157157
neopla_aspect_ratio_median	154	51	205	5240	0.334352	3.44699	0.000914561	0.00273215
neopla_aspect_ratio_std	154	51	205	6040	0.53807	4.56801	1.11905e-07	7.31801e-05
neopla_extent_mean	154	51	205	1017	-0.741024	-6.96894	1.32527e-13	1.00633e-09
neopla_extent_median	154	51	205	992	-0.74739	-7.37984	1.32527e-13	1.52913e-10
neopla_extent_std	154	51	205	5161	0.314235	2.77996	0.00268544	0.0175378
neopla_solidity_mean	154	51	205	2076	-0.471352	-3.95315	4.12563e-06	0.000644458
neopla_solidity_median	154	51	205	2004	-0.489687	-4.80636	1.71752e-06	3.43435e-05
neopla_solidity_std	154	51	205	5346	0.361345	2.72006	0.000612988	0.0203923
inflam_area_mean	154	51	205	2670	-0.320092	-3.8989	0.00246548	0.000754863
inflam_area_median	154	51	205	2915	-0.257703	-3.69137	0.0153436	0.00126757
inflam_area_std	154	51	205	2154	-0.45149	-4.45517	1.06142e-05	9.94833e-05
inflam_perimeter_mean	154	51	205	2880	-0.266616	-3.02559	0.0122612	0.00895211
inflam_perimeter_median	154	51	205	2816.5	-0.282786	-3.75204	0.00777333	0.00116794
inflam_perimeter_std	154	51	205	2502	-0.362872	-3.73513	0.000601899	0.00116794
inflam_aspect_ratio_mean	154	51	205	5651	0.439012	4.54488	1.8143e-05	7.31801e-05
inflam_aspect_ratio_median	154	51	205	5092	0.296664	3.14249	0.00268544	0.0067112
inflam_aspect_ratio_std	154	51	205	4549	0.158391	1.29837	0.162676	0.335791
inflam_extent_mean	154	51	205	3927	0	-0.0563987	1	0.980662
inflam_extent_median	154	51	205	3318	-0.15508	-1.33116	0.169821	0.326649
inflam_extent_std	154	51	205	2911	-0.258722	-2.66436	0.0151949	0.023374
inflam_solidity_mean	154	51	205	4595	0.170104	1.68345	0.132411	0.186031
inflam_solidity_median	154	51	205	4000.5	0.0187166	-0.0347813	0.894547	0.983646
inflam_solidity_std	154	51	205	3446	-0.122485	-2.62029	0.308835	0.0254457
connec_area_mean	154	51	205	3082	-0.215177	-2.14804	0.0493424	0.0713759
connec_area_median	154	51	205	2921	-0.256175	-2.48975	0.015774	0.0339659
connec_area_std	154	51	205	3599	-0.0835243	-1.02156	0.510138	0.478969
connec_perimeter_mean	154	51	205	3606	-0.0817418	-0.611577	0.516249	0.703761
connec_perimeter_median	154	51	205	3301.5	-0.159282	-1.46961	0.161966	0.261427
connec_perimeter_std	154	51	205	4379	0.115101	1.19989	0.340091	0.375098
connec_aspect_ratio_mean	154	51	205	5798	0.476445	5.12852	3.35764e-06	9.77061e-06
connec_aspect_ratio_median	154	51	205	5521	0.405908	4.54209	7.86583e-05	7.31801e-05
connec_aspect_ratio_std	154	51	205	5269	0.341737	3.7444	0.00119024	0.00116794
connec_extent_mean	154	51	205	2625	-0.331551	-3.56372	0.00173981	0.00194121
connec_extent_median	154	51	205	2651.5	-0.324803	-3.71357	0.00211888	0.00121455
connec_extent_std	154	51	205	4896	0.246753	2.17071	0.0208729	0.0700044
connec_solidity_mean	154	51	205	2863	-0.270945	-2.82585	0.0108545	0.0156968
connec_solidity_median	154	51	205	2821	-0.28164	-3.02993	0.00788709	0.00895211
connec_solidity_std	154	51	205	5001	0.273491	2.35784	0.0102038	0.046318
necros_area_mean	154	51	205	4817	0.226636	2.5221	0.0369332	0.0324965
necros_area_median	154	51	205	4681	0.192004	2.16372	0.0806861	0.0700044
necros_area_std	154	51	205	3714	-0.0542399	-0.347748	0.667209	0.840227
necros_perimeter_mean	154	51	205	4955	0.261777	3.06883	0.0140665	0.00826114
necros_perimeter_median	154	51	205	4368	0.112299	1.52368	0.35293	0.239542
necros_perimeter_std	154	51	205	3614	-0.0797046	-0.485392	0.521775	0.770326
necros_aspect_ratio_mean	154	51	205	5160	0.31398	3.48371	0.00268544	0.00248758
necros_aspect_ratio_median	154	51	205	4980.5	0.268271	3.82593	0.00255798	0.000949514
necros_aspect_ratio_std	154	51	205	4402	0.120957	1.24707	0.313486	0.356347
necros_extent_mean	154	51	205	5320	0.354724	3.34373	0.000746185	0.00377322
necros_extent_median	154	51	205	5176	0.318054	2.99109	0.00255798	0.00970947
necros_extent_std	154	51	205	1999	-0.49096	-4.86584	1.71752e-06	2.91864e-05
necros_solidity_mean	154	51	205	5038	0.282913	2.43781	0.00777333	0.0382616
necros_solidity_median	154	51	205	4757.5	0.211485	1.91886	0.0536465	0.12012
necros_solidity_std	154	51	205	2518	-0.358798	-3.24249	0.000653933	0.0051385
no-neo_area_mean	113	37	150	1618.5	-0.225783	-0.829082	0.0806861	0.580375
no-neo_area_median	113	37	150	1660	-0.205932	-0.957863	0.118556	0.514011
no-neo_area_std	113	37	150	1991	-0.0475963	0.728365	0.757696	0.632556
no-neo_perimeter_mean	113	37	150	1601	-0.234155	-0.938538	0.0716325	0.515284
no-neo_perimeter_median	113	37	150	1577.5	-0.245396	-1.31003	0.0562983	0.334922
no-neo_perimeter_std	113	37	150	2070.5	-0.00956709	0.811835	0.957111	0.580375
no-neo_aspect_ratio_mean	113	37	150	1885.5	-0.0980627	-0.944736	0.510138	0.515284
no-neo_aspect_ratio_median	113	37	150	1797.5	-0.140158	-0.968999	0.315707	0.512327
no-neo_aspect_ratio_std	113	37	150	2079.5	-0.0052619	-0.0783531	0.980482	0.973203
no-neo_extent_mean	113	37	150	2034	-0.027027	-0.124549	0.875646	0.950649
no-neo_extent_median	113	37	150	1884.5	-0.098541	-0.607198	0.510138	0.703761
no-neo_extent_std	113	37	150	1733.5	-0.170773	-1.58482	0.202164	0.217068
no-neo_solidity_mean	113	37	150	2001.5	-0.0425735	0.1643	0.788783	0.92609
no-neo_solidity_median	113	37	150	2046	-0.0212868	0.449227	0.894547	0.783348
no-neo_solidity_std	113	37	150	2094.5	0.00191342	-0.26538	0.996471	0.883251
neopla: neoplastic cells
inflam: inflammatory cells
connec: connective cells
necros: necrotic cells
no-neo: non-neoplastic cells

## Sheet: Supplementary Data 5
Supplementary Data 5: Statistical results of differences between C1 and C2 representative regions on cellular features identified with HoverNet-Pannuke, on Oslo-CSCC cohort.
Feature name	Sample size (C1)	Sample size (C2)	Total sample size	Mann Whitney U stats	Cliff's delta	T-test stats	Mann Whitney U p value (Corrected)	T-test p value (Corrected)
neopla_ratio	211	47	258	6825	0.376424	4.34206	0.000170931	7.02149e-05
neopla_density_log	211	47	258	7838.5	0.580821	6.55727	6.19311e-09	3.84297e-09
inflam_ratio	211	47	258	4813.5	-0.0292427	0.0698975	0.868633	0.965398
inflam_density_log	211	47	258	6989.5	0.4096	4.10747	4.54068e-05	0.000158835
connec_ratio	211	47	258	2574	-0.480891	-6.30036	1.47433e-06	1.34674e-08
connec_density_log	211	47	258	5077.5	0.0239992	-0.0645174	0.890798	0.965398
necros_ratio	211	47	258	3858	-0.221942	-2.11459	0.0308281	0.0636667
necros_density_log	211	47	258	5836	0.176969	1.1883	0.0926546	0.330718
no-neo_ratio	211	47	258	4923	-0.00715942	0.20141	0.968774	0.903382
no-neo_density_log	142	29	171	2170	0.0539097	0.521982	0.769251	0.706858
neopla_area_mean	211	47	258	1860	-0.624887	-8.01139	4.91805e-10	1.53932e-12
neopla_area_median	211	47	258	2021.5	-0.592316	-7.10524	3.14788e-09	1.70964e-10
neopla_area_std	211	47	258	1514	-0.694666	-9.52784	1.12226e-11	1.48711e-16
neopla_perimeter_mean	211	47	258	2226	-0.551074	-5.88506	3.11664e-08	8.92502e-08
neopla_perimeter_median	211	47	258	2157.5	-0.564889	-6.01671	1.63258e-08	5.03226e-08
neopla_perimeter_std	211	47	258	1802	-0.636584	-7.79629	3.45073e-10	4.62429e-12
neopla_aspect_ratio_mean	211	47	258	6553	0.321569	3.27373	0.00131152	0.00283424
neopla_aspect_ratio_median	211	47	258	5794	0.168499	2.06034	0.0923061	0.0703532
neopla_aspect_ratio_std	211	47	258	7734	0.559746	6.01772	2.08716e-08	5.03226e-08
neopla_extent_mean	211	47	258	3212	-0.352223	-2.30695	0.000410653	0.0405402
neopla_extent_median	211	47	258	2671	-0.461329	-3.43252	3.83824e-06	0.001743
neopla_extent_std	211	47	258	3571	-0.279823	-2.44038	0.00558132	0.0299205
neopla_solidity_mean	211	47	258	5188	0.0462842	1.01115	0.751271	0.408902
neopla_solidity_median	211	47	258	4438.5	-0.10487	-0.477131	0.362294	0.721512
neopla_solidity_std	211	47	258	4007	-0.191893	-2.3548	0.0673503	0.0368004
inflam_area_mean	211	47	258	3555	-0.283049	-2.99816	0.00507036	0.00635373
inflam_area_median	211	47	258	4734.5	-0.045175	-0.677622	0.753508	0.597309
inflam_area_std	211	47	258	1796	-0.637794	-8.12637	3.45073e-10	1.09003e-12
inflam_perimeter_mean	211	47	258	4253	-0.142281	-1.3851	0.188052	0.243434
inflam_perimeter_median	211	47	258	4686	-0.0549561	-0.681053	0.701182	0.597309
inflam_perimeter_std	211	47	258	1935	-0.609761	-7.64066	1.22617e-09	9.95766e-12
inflam_aspect_ratio_mean	211	47	258	6646	0.340325	3.38608	0.000637119	0.00200751
inflam_aspect_ratio_median	211	47	258	6062.5	0.222648	2.465	0.0179938	0.0284694
inflam_aspect_ratio_std	211	47	258	7099	0.431683	4.41981	1.6524e-05	5.41701e-05
inflam_extent_mean	211	47	258	4916	-0.00857114	0.171693	0.968774	0.919803
inflam_extent_median	211	47	258	4624.5	-0.0673591	-0.266399	0.608577	0.857234
inflam_extent_std	211	47	258	3421	-0.310074	-3.06915	0.00197521	0.00515889
inflam_solidity_mean	211	47	258	5553	0.119895	1.59514	0.289002	0.17392
inflam_solidity_median	211	47	258	4985	0.00534436	1.02148	0.968774	0.408902
inflam_solidity_std	211	47	258	3841	-0.225371	-1.76793	0.0283232	0.125005
connec_area_mean	211	47	258	3474	-0.299385	-3.0701	0.00285014	0.00515889
connec_area_median	211	47	258	4366.5	-0.119391	-1.1091	0.289002	0.367489
connec_area_std	211	47	258	1964	-0.603912	-7.20332	1.59455e-09	1.07696e-10
connec_perimeter_mean	211	47	258	4533	-0.0858122	-0.821516	0.473602	0.520807
connec_perimeter_median	211	47	258	4729	-0.0462842	-0.388934	0.751271	0.786565
connec_perimeter_std	211	47	258	2928	-0.409499	-4.10951	4.54068e-05	0.000158835
connec_aspect_ratio_mean	211	47	258	6052	0.22053	2.54986	0.0316292	0.023329
connec_aspect_ratio_median	211	47	258	5857	0.181204	2.10349	0.0753477	0.0643972
connec_aspect_ratio_std	211	47	258	6600	0.331048	1.90315	0.000914529	0.0941741
connec_extent_mean	211	47	258	2975	-0.40002	-3.84135	6.53158e-05	0.000443725
connec_extent_median	211	47	258	3026.5	-0.389634	-3.59557	0.000100792	0.00103842
connec_extent_std	211	47	258	4538	-0.0848039	-0.889504	0.475647	0.483991
connec_solidity_mean	211	47	258	4823	-0.0273268	0.337178	0.868633	0.821669
connec_solidity_median	211	47	258	4452	-0.102148	-0.709523	0.370808	0.586049
connec_solidity_std	211	47	258	4928	-0.00615105	-0.766242	0.968774	0.555298
necros_area_mean	211	47	258	6723	0.355854	3.54497	0.000367401	0.00119267
necros_area_median	211	47	258	7617	0.53615	6.07117	7.50057e-08	4.36886e-08
necros_area_std	211	47	258	2586	-0.478471	-4.99757	1.61197e-06	4.76434e-06
necros_perimeter_mean	211	47	258	7038	0.419381	4.40343	2.98118e-05	5.63004e-05
necros_perimeter_median	211	47	258	7489.5	0.510437	5.81574	3.04667e-07	1.15006e-07
necros_perimeter_std	211	47	258	2213	-0.553696	-6.36029	2.84614e-08	1.05886e-08
necros_aspect_ratio_mean	211	47	258	5165	0.0416457	1.01618	0.769947	0.408902
necros_aspect_ratio_median	211	47	258	5805	0.170717	2.72324	0.0239601	0.0144467
necros_aspect_ratio_std	211	47	258	4421	-0.1084	-1.14841	0.344661	0.348977
necros_extent_mean	211	47	258	7603	0.533327	5.99562	8.41338e-08	5.26337e-08
necros_extent_median	211	47	258	7477	0.507916	5.69461	3.34048e-07	2.04787e-07
necros_extent_std	211	47	258	2476	-0.500655	-4.71201	4.90538e-07	1.6546e-05
necros_solidity_mean	211	47	258	6966	0.40486	4.54781	5.50966e-05	3.20924e-05
necros_solidity_median	211	47	258	6944.5	0.400524	3.83163	6.53158e-05	0.000449399
necros_solidity_std	211	47	258	2712	-0.45306	-5.08815	5.54682e-06	3.22097e-06
no-neo_area_mean	142	29	171	1119	-0.456532	-4.98476	0.000311428	6.50006e-06
no-neo_area_median	142	29	171	1119.5	-0.456289	-4.22405	0.000311428	0.000121663
no-neo_area_std	142	29	171	1137.5	-0.447547	-5.28042	0.000388218	1.96055e-06
no-neo_perimeter_mean	142	29	171	1172	-0.430792	-4.25228	0.000637119	0.000111616
no-neo_perimeter_median	142	29	171	1110	-0.460903	-4.38001	0.000278859	7.02149e-05
no-neo_perimeter_std	142	29	171	1088	-0.471588	-4.36187	0.000193823	7.3492e-05
no-neo_aspect_ratio_mean	142	29	171	2647	0.285576	1.98523	0.0283232	0.0824222
no-neo_aspect_ratio_median	142	29	171	2435.5	0.182856	1.45142	0.178645	0.218968
no-neo_aspect_ratio_std	142	29	171	2328	0.130646	0.501927	0.367945	0.715988
no-neo_extent_mean	142	29	171	1569	-0.23798	-1.51175	0.0732061	0.203114
no-neo_extent_median	142	29	171	1638.5	-0.204225	-1.45355	0.128571	0.218968
no-neo_extent_std	142	29	171	2184	0.0607091	-0.0937762	0.751271	0.958746
no-neo_solidity_mean	142	29	171	2131	0.0349684	0.666842	0.868633	0.599639
no-neo_solidity_median	142	29	171	2091.5	0.0157844	0.483223	0.962141	0.721512
no-neo_solidity_std	142	29	171	2069	0.00485673	-0.328322	0.968787	0.821669
neopla: neoplastic cells
inflam: inflammatory cells
connec: connective cells
necros: necrotic cells
no-neo: non-neoplastic cells

## Sheet: Supplementary Data 6
Supplementary Data 6: Statistical results of differences between C1 and C2 representative regions on cellular features identified with HoverNet-Pannuke, on Uganda-CSCC cohort.
Feature name	Sample size (C1)	Sample size (C2)	Total sample size	Mann Whitney U stats	Cliff's delta	T-test stats	Mann Whitney U p value (Corrected)	T-test p value (Corrected)
neopla_ratio	69	25	94	1371	0.589565	4.80285	0.000158654	6.95293e-05
neopla_density_log	69	25	94	1560	0.808696	6.48927	2.7718e-07	9.85103e-08
inflam_ratio	69	25	94	458	-0.468986	-3.93976	0.00209286	0.000868886
inflam_density_log	69	25	94	880.5	0.0208696	-0.0377882	0.92659	0.978447
connec_ratio	69	25	94	617	-0.284638	-2.02639	0.075347	0.0953868
connec_density_log	69	25	94	924.5	0.0718841	0.528188	0.681667	0.702486
necros_ratio	69	25	94	479	-0.444638	-3.88469	0.00344204	0.00100835
necros_density_log	69	25	94	841	-0.0249275	-0.238773	0.92659	0.872509
no-neo_ratio	69	25	94	475	-0.449275	-2.5866	0.00333162	0.0338423
no-neo_density_log	65	25	90	614	-0.244308	-1.72689	0.129529	0.165576
neopla_area_mean	69	25	94	226	-0.737971	-6.77004	1.00748e-06	3.65121e-08
neopla_area_median	69	25	94	224	-0.74029	-6.94466	1.00748e-06	3.03164e-08
neopla_area_std	69	25	94	394	-0.543188	-5.30032	0.000508877	1.1331e-05
neopla_perimeter_mean	69	25	94	274	-0.682319	-5.30162	6.49653e-06	1.1331e-05
neopla_perimeter_median	69	25	94	246.5	-0.714203	-6.35082	2.27148e-06	1.53801e-07
neopla_perimeter_std	69	25	94	546	-0.366957	-2.8671	0.0183175	0.0173696
neopla_aspect_ratio_mean	69	25	94	1450	0.681159	4.94852	6.49653e-06	4.29921e-05
neopla_aspect_ratio_median	69	25	94	1286.5	0.491594	3.76062	0.000670546	0.00136945
neopla_aspect_ratio_std	69	25	94	1546	0.792464	7.56398	2.7718e-07	3.30831e-09
neopla_extent_mean	69	25	94	199	-0.769275	-4.65346	4.02339e-07	0.000104666
neopla_extent_median	69	25	94	186	-0.784348	-6.75468	2.7718e-07	3.65121e-08
neopla_extent_std	69	25	94	1080	0.252174	0.371034	0.117452	0.786716
neopla_solidity_mean	69	25	94	425	-0.507246	-1.72902	0.000963768	0.165576
neopla_solidity_median	69	25	94	395	-0.542029	-3.34759	0.000508877	0.00424867
neopla_solidity_std	69	25	94	1215	0.408696	0.460913	0.00806251	0.73647
inflam_area_mean	69	25	94	641	-0.256812	-2.41207	0.110483	0.043427
inflam_area_median	69	25	94	744	-0.137391	-1.71742	0.403937	0.165576
inflam_area_std	69	25	94	604	-0.29971	-2.57957	0.0626986	0.0338423
inflam_perimeter_mean	69	25	94	727	-0.157101	-1.1847	0.34361	0.34133
inflam_perimeter_median	69	25	94	776	-0.10029	-1.13748	0.547437	0.357876
inflam_perimeter_std	69	25	94	883	0.0237681	0.0814979	0.92659	0.951776
inflam_aspect_ratio_mean	69	25	94	1298	0.504928	3.11237	0.000986358	0.00861747
inflam_aspect_ratio_median	69	25	94	1054	0.222029	1.55937	0.13826	0.213174
inflam_aspect_ratio_std	69	25	94	1338	0.551304	3.56617	0.000460915	0.00228862
inflam_extent_mean	69	25	94	536	-0.378551	-2.55169	0.0147993	0.0355622
inflam_extent_median	69	25	94	614	-0.288116	-2.05084	0.0719921	0.0922888
inflam_extent_std	69	25	94	1072	0.242899	1.81998	0.129529	0.145292
inflam_solidity_mean	69	25	94	646	-0.251014	-1.50463	0.117828	0.229737
inflam_solidity_median	69	25	94	709.5	-0.177391	-1.39767	0.272395	0.257312
inflam_solidity_std	69	25	94	1091	0.264928	1.70716	0.101221	0.166414
connec_area_mean	69	25	94	735	-0.147826	-0.660617	0.370592	0.636376
connec_area_median	69	25	94	702.5	-0.185507	-0.830158	0.260665	0.516361
connec_area_std	69	25	94	764	-0.114203	-0.533194	0.491427	0.702486
connec_perimeter_mean	69	25	94	866	0.00405797	0.47334	0.979519	0.73647
connec_perimeter_median	69	25	94	762	-0.116522	-0.310484	0.484889	0.82898
connec_perimeter_std	69	25	94	997	0.155942	1.42114	0.344339	0.253409
connec_aspect_ratio_mean	69	25	94	1367	0.584928	4.15483	0.000168486	0.000523345
connec_aspect_ratio_median	69	25	94	1308	0.516522	3.68758	0.000778202	0.00157204
connec_aspect_ratio_std	69	25	94	1280	0.484058	3.70906	0.0014753	0.00157204
connec_extent_mean	69	25	94	588	-0.318261	-2.40604	0.0446929	0.043427
connec_extent_median	69	25	94	571.5	-0.337391	-2.71519	0.0323069	0.0251532
connec_extent_std	69	25	94	816	-0.053913	-0.459705	0.774689	0.73647
connec_solidity_mean	69	25	94	872	0.0110145	-0.650128	0.955224	0.636376
connec_solidity_median	69	25	94	747.5	-0.133333	-1.63398	0.418055	0.189895
connec_solidity_std	69	25	94	685	-0.205797	-1.47379	0.204582	0.239918
necros_area_mean	69	25	94	1247	0.445797	3.78071	0.00343737	0.0013305
necros_area_median	69	25	94	1329	0.54087	4.33621	0.000508877	0.000304272
necros_area_std	69	25	94	709	-0.177971	-1.34117	0.272395	0.273561
necros_perimeter_mean	69	25	94	1323	0.533913	4.72058	0.00059466	8.76463e-05
necros_perimeter_median	69	25	94	1272.5	0.475362	4.10194	0.00181074	0.000597932
necros_perimeter_std	69	25	94	722	-0.162899	-1.29867	0.323839	0.290895
necros_aspect_ratio_mean	69	25	94	1292	0.497971	3.55606	0.00106838	0.00228862
necros_aspect_ratio_median	69	25	94	1137	0.318261	2.80768	0.0125652	0.020018
necros_aspect_ratio_std	69	25	94	1143	0.325217	1.76834	0.0397079	0.159252
necros_extent_mean	69	25	94	1309	0.517681	3.78182	0.000778202	0.0013305
necros_extent_median	69	25	94	1292	0.497971	3.97817	0.00106838	0.000795307
necros_extent_std	69	25	94	422	-0.510725	-3.69539	0.00091136	0.00157204
necros_solidity_mean	69	25	94	1177	0.364638	2.24587	0.0188448	0.0636176
necros_solidity_median	69	25	94	1119.5	0.297971	2.11603	0.0634885	0.0819224
necros_solidity_std	69	25	94	531	-0.384348	-2.40779	0.0132804	0.043427
no-neo_area_mean	65	25	90	387	-0.523692	-4.60282	0.000778202	0.000123315
no-neo_area_median	65	25	90	446.5	-0.450462	-4.01029	0.00343737	0.000767802
no-neo_area_std	65	25	90	400	-0.507692	-3.45839	0.000986358	0.00311452
no-neo_perimeter_mean	65	25	90	409	-0.496615	-4.21994	0.00120554	0.000454145
no-neo_perimeter_median	65	25	90	438.5	-0.460308	-4.07012	0.00284233	0.000653666
no-neo_perimeter_std	65	25	90	495	-0.390769	-2.41539	0.0126557	0.043427
no-neo_aspect_ratio_mean	65	25	90	983	0.209846	1.45194	0.200719	0.246552
no-neo_aspect_ratio_median	65	25	90	934	0.149538	1.18194	0.360723	0.34133
no-neo_aspect_ratio_std	65	25	90	802	-0.0129231	-0.558792	0.953078	0.699349
no-neo_extent_mean	65	25	90	467.5	-0.424615	-2.70977	0.00611184	0.0251532
no-neo_extent_median	65	25	90	504	-0.379692	-2.46907	0.0151305	0.040454
no-neo_extent_std	65	25	90	927	0.140923	0.0121202	0.402375	0.990357
no-neo_solidity_mean	65	25	90	808	-0.00553846	-0.18148	0.979519	0.90355
no-neo_solidity_median	65	25	90	737.5	-0.0923077	-0.903801	0.583295	0.481652
no-neo_solidity_std	65	25	90	708	-0.128615	-0.645678	0.440777	0.636376
neopla: neoplastic cells
inflam: inflammatory cells
connec: connective cells
necros: necrotic cells
no-neo: non-neoplastic cells

## Sheet: Supplementary Data 7
Supplementary Data 7: Statistical results of differences between C1 and C2 representative regions on cellular features identified with AugHoverNet-Conic, on TCGA-CESC cohort.
Feature name	Sample size (C1)	Sample size (C2)	Total sample size	Mann Whitney U stats	Cliff's delta	T-test stats	Mann Whitney U p value (Corrected)	T-test p value (Corrected)
NLR	158	52	210	762	-0.814508	-6.38967	9.34268e-17	1.14563e-08
neutrophil_ratio	158	52	210	675	-0.835686	-8.91477	2.36728e-17	3.49795e-14
neutrophil_density_log	158	52	210	1417	-0.655063	-8.32049	3.30542e-11	7.99348e-13
epithelial_ratio	158	52	210	4634	0.128043	1.20126	0.282732	0.369093
epithelial_density_log	155	52	207	5996.5	0.487965	3.52646	1.11318e-06	0.00195192
lymphocyte_ratio	158	52	210	5062	0.23223	2.9628	0.0299974	0.0102985
lymphocyte_density_log	158	52	210	6823	0.660906	7.88835	2.55961e-11	7.93312e-12
plasma_ratio	158	52	210	4188	0.0194742	-0.187809	0.892081	0.903191
plasma_density_log	157	52	209	5708	0.398334	4.37913	8.43439e-05	0.000105148
eosinophil_ratio	158	52	210	2902	-0.293574	-4.27859	0.00478211	0.000147655
eosinophil_density_log	149	48	197	3449	-0.0355145	-1.25536	0.797602	0.353108
connective_ratio	158	52	210	3269	-0.204236	-2.20544	0.0642841	0.0639366
connective_density_log	158	52	210	5714	0.390944	3.77914	0.000115003	0.000865682
neutrophil_area_mean	158	52	210	4466.5	0.0872687	0.765574	0.492102	0.594489
neutrophil_area_median	158	52	210	4695	0.142892	1.52127	0.218746	0.237232
neutrophil_area_std	158	52	210	3010	-0.267283	-2.59224	0.0110151	0.0253465
neutrophil_perimeter_mean	158	52	210	4507	0.0971276	0.787604	0.435383	0.582754
neutrophil_perimeter_median	158	52	210	4759.5	0.158593	1.26559	0.17467	0.351017
neutrophil_perimeter_std	158	52	210	2699	-0.342989	-3.14495	0.00081379	0.00630207
neutrophil_aspect_ratio_mean	158	52	210	4711	0.146787	0.47767	0.211466	0.727846
neutrophil_aspect_ratio_median	158	52	210	4790.5	0.166139	1.21271	0.121858	0.366277
neutrophil_aspect_ratio_std	158	52	210	2907	-0.292356	-2.86365	0.00489839	0.0127498
neutrophil_extent_mean	158	52	210	3702	-0.0988315	-0.838091	0.435383	0.560089
neutrophil_extent_median	158	52	210	3959	-0.0362707	-0.610196	0.792988	0.649942
neutrophil_extent_std	158	52	210	3942	-0.040409	-0.668712	0.768266	0.637405
neutrophil_solidity_mean	158	52	210	4001	-0.0260467	-0.702947	0.846297	0.615776
neutrophil_solidity_median	158	52	210	3928	-0.0438169	-0.714543	0.754487	0.615776
neutrophil_solidity_std	158	52	210	3509	-0.145813	-0.789801	0.211466	0.582754
epithelial_area_mean	155	52	207	1641	-0.592804	-7.57041	2.87788e-09	4.32135e-11
epithelial_area_median	155	52	207	1868	-0.536476	-6.95817	8.49456e-08	9.03994e-10
epithelial_area_std	155	52	207	1479.5	-0.632878	-7.45166	1.7789e-10	7.04121e-11
epithelial_perimeter_mean	155	52	207	1921	-0.523325	-6.41222	1.67745e-07	1.12428e-08
epithelial_perimeter_median	155	52	207	1965.5	-0.512283	-6.18691	2.90853e-07	3.03874e-08
epithelial_perimeter_std	155	52	207	1877.5	-0.534119	-4.85236	9.12796e-08	1.52436e-05
epithelial_aspect_ratio_mean	155	52	207	5342	0.325558	3.54913	0.00164648	0.00185028
epithelial_aspect_ratio_median	155	52	207	5198.5	0.28995	3.28162	0.0038753	0.00421558
epithelial_aspect_ratio_std	155	52	207	5430.5	0.347519	3.40728	0.000714754	0.00288851
epithelial_extent_mean	155	52	207	1303	-0.676675	-6.74864	1.35899e-11	2.31573e-09
epithelial_extent_median	155	52	207	1316.5	-0.673325	-7.10226	1.35899e-11	4.58988e-10
epithelial_extent_std	155	52	207	5243.5	0.301117	2.88078	0.00388321	0.0124496
epithelial_solidity_mean	155	52	207	3189	-0.208685	-1.97778	0.0587931	0.102265
epithelial_solidity_median	155	52	207	2266	-0.437717	-3.98467	1.29933e-05	0.000435027
epithelial_solidity_std	155	52	207	3267.5	-0.189206	-0.994102	0.0915263	0.490846
lymphocyte_area_mean	158	52	210	6219	0.513875	5.57118	2.60656e-07	6.75589e-07
lymphocyte_area_median	158	52	210	6519	0.586904	6.60287	3.11525e-09	4.58892e-09
lymphocyte_area_std	158	52	210	4063	-0.0109542	0.368867	0.947706	0.798804
lymphocyte_perimeter_mean	158	52	210	6427	0.564508	6.40985	1.34074e-08	1.12428e-08
lymphocyte_perimeter_median	158	52	210	6525.5	0.588486	6.92054	3.06842e-09	9.50618e-10
lymphocyte_perimeter_std	158	52	210	2959	-0.279698	-2.88618	0.00759563	0.0124496
lymphocyte_aspect_ratio_mean	158	52	210	5427	0.321081	3.63615	0.00186216	0.00138559
lymphocyte_aspect_ratio_median	158	52	210	4808	0.170399	2.84769	0.0140583	0.0129523
lymphocyte_aspect_ratio_std	158	52	210	5137	0.250487	2.76595	0.0173487	0.0162251
lymphocyte_extent_mean	158	52	210	5968	0.452775	4.96008	6.59597e-06	9.67607e-06
lymphocyte_extent_median	158	52	210	6045	0.471519	5.18029	2.383e-06	4.03238e-06
lymphocyte_extent_std	158	52	210	2594	-0.368549	-4.02461	0.000306414	0.000382986
lymphocyte_solidity_mean	158	52	210	3055	-0.256329	-3.17758	0.0153196	0.00580159
lymphocyte_solidity_median	158	52	210	2890	-0.296495	-3.90966	0.00437069	0.000560796
lymphocyte_solidity_std	158	52	210	3156	-0.231743	-3.64594	0.0299974	0.0013763
plasma_area_mean	157	52	209	4131.5	0.0121264	0.519989	0.944415	0.705076
plasma_area_median	157	52	209	4167.5	0.0209456	0.447962	0.885784	0.74587
plasma_area_std	157	52	209	4384.5	0.0741058	1.42414	0.572601	0.277844
plasma_perimeter_mean	157	52	209	4207	0.0306222	0.477384	0.824957	0.727846
plasma_perimeter_median	157	52	209	4348.5	0.0652866	0.630673	0.637504	0.649758
plasma_perimeter_std	157	52	209	4309.5	0.0557325	1.26878	0.692642	0.351017
plasma_aspect_ratio_mean	157	52	209	5601	0.372122	2.89381	0.000272651	0.0124496
plasma_aspect_ratio_median	157	52	209	5139	0.258942	2.40423	0.00803431	0.040951
plasma_aspect_ratio_std	157	52	209	5573.5	0.365385	3.31126	0.000336634	0.00390554
plasma_extent_mean	157	52	209	3726	-0.0872122	-0.978458	0.492102	0.491716
plasma_extent_median	157	52	209	3882.5	-0.0488731	-0.393111	0.736249	0.785002
plasma_extent_std	157	52	209	4412.5	0.0809652	0.856159	0.531857	0.551647
plasma_solidity_mean	157	52	209	3939	-0.0350318	-0.613706	0.797602	0.649942
plasma_solidity_median	157	52	209	4345.5	0.0645517	0.54995	0.638016	0.690559
plasma_solidity_std	157	52	209	4294.5	0.0520578	0.814798	0.719899	0.572686
eosinophil_area_mean	149	48	197	3169.5	-0.113674	-1.7761	0.383466	0.147142
eosinophil_area_median	149	48	197	2966	-0.170582	-2.29249	0.155346	0.0522834
eosinophil_area_std	149	48	197	3886.5	0.0868289	1.15431	0.514752	0.394551
eosinophil_perimeter_mean	149	48	197	3064	-0.143177	-2.17285	0.240155	0.0683909
eosinophil_perimeter_median	149	48	197	2844	-0.204698	-2.70931	0.0756727	0.018557
eosinophil_perimeter_std	149	48	197	3797	0.0618009	1.1065	0.676508	0.421019
eosinophil_aspect_ratio_mean	149	48	197	3368.5	-0.0580257	0.0314617	0.692642	0.983874
eosinophil_aspect_ratio_median	149	48	197	3362	-0.0598434	0.0317935	0.683195	0.983874
eosinophil_aspect_ratio_std	149	48	197	3627	0.0142617	0.545213	0.936947	0.690559
eosinophil_extent_mean	149	48	197	4008	0.120805	1.91048	0.345976	0.117615
eosinophil_extent_median	149	48	197	4110.5	0.149469	2.00185	0.216738	0.0983261
eosinophil_extent_std	149	48	197	3565	-0.00307606	0.147421	0.982675	0.92408
eosinophil_solidity_mean	149	48	197	4001	0.118848	2.8614	0.35414	0.0127498
eosinophil_solidity_median	149	48	197	4117	0.151286	3.07802	0.211466	0.00770601
eosinophil_solidity_std	149	48	197	3719	0.0399888	-0.624705	0.779018	0.649758
connective_area_mean	158	52	210	2607	-0.365385	-4.14797	0.000336634	0.00024259
connective_area_median	158	52	210	2823	-0.312804	-2.97655	0.00252157	0.0102985
connective_area_std	158	52	210	2117	-0.484664	-6.23997	1.19409e-06	2.39632e-08
connective_perimeter_mean	158	52	210	2981	-0.274343	-2.96237	0.00879916	0.0102985
connective_perimeter_median	158	52	210	3075	-0.251461	-2.53545	0.017296	0.0291783
connective_perimeter_std	158	52	210	2315	-0.436465	-5.30488	1.29933e-05	2.35152e-06
connective_aspect_ratio_mean	158	52	210	6115	0.488559	5.01368	1.06158e-06	8.34883e-06
connective_aspect_ratio_median	158	52	210	5758.5	0.401777	4.34219	5.67933e-05	0.000117763
connective_aspect_ratio_std	158	52	210	5928	0.443038	4.96435	1.02268e-05	9.67607e-06
connective_extent_mean	158	52	210	2255	-0.451071	-4.72855	6.91282e-06	2.51809e-05
connective_extent_median	158	52	210	2316	-0.436222	-4.70316	1.29933e-05	2.70094e-05
connective_extent_std	158	52	210	4945	0.203749	1.87784	0.0642841	0.124502
connective_solidity_mean	158	52	210	3080	-0.250243	-2.7474	0.0173487	0.0168199
connective_solidity_median	158	52	210	2636.5	-0.358204	-3.8168	0.000444468	0.000774562
connective_solidity_std	158	52	210	4417	0.0752191	0.631277	0.568246	0.649758
NLR: neutrophil-to-lymphocyte ratio

## Sheet: Supplementary Data 8
Supplementary Data 8: Statistical results of differences between C1 and C2 representative regions on cellular features identified with AugHoverNet-Conic, on Oslo-CSCC cohort.
Feature name	Sample size (C1)	Sample size (C2)	Total sample size	Mann Whitney U stats	Cliff's delta	T-test stats	Mann Whitney U p value (Corrected)	T-test p value (Corrected)
NLR	218	47	265	1619	-0.683974	-9.11872	4.76018e-12	9.3939e-16
neutrophil_ratio	218	48	266	1286	-0.754205	-10.4069	4.04807e-14	2.46207e-19
neutrophil_density_log	216	46	262	2520.5	-0.492653	-6.46474	1.20687e-06	5.77806e-09
epithelial_ratio	218	48	266	5937	0.134748	2.07373	0.240962	0.0787143
epithelial_density_log	216	47	263	6837	0.346927	3.61937	0.000733113	0.0012639
lymphocyte_ratio	218	48	266	6082	0.162462	2.28611	0.149118	0.0511586
lymphocyte_density_log	218	47	265	7647.5	0.492778	5.11212	9.66761e-07	3.87803e-06
plasma_ratio	218	48	266	7394	0.413226	4.4257	3.84955e-05	6.98804e-05
plasma_density_log	218	48	266	8798.5	0.68167	8.70871	4.76018e-12	9.50948e-15
eosinophil_ratio	218	48	266	3413.5	-0.347573	-6.82066	0.000634587	9.0309e-10
eosinophil_density_log	206	42	248	3887	-0.101479	-2.09248	0.405395	0.0776342
connective_ratio	218	48	266	3943	-0.246369	-2.78852	0.0202536	0.0146211
connective_density_log	218	48	266	8564	0.63685	5.64605	8.75897e-11	3.26995e-07
neutrophil_area_mean	216	46	262	5346	0.076087	0.91719	0.533736	0.488731
neutrophil_area_median	216	46	262	5322	0.071256	0.879093	0.551896	0.503263
neutrophil_area_std	216	46	262	4709	-0.0521337	-0.513617	0.66584	0.710134
neutrophil_perimeter_mean	216	46	262	5289	0.0646135	0.834182	0.584755	0.529551
neutrophil_perimeter_median	216	46	262	5293.5	0.0655193	0.804877	0.584755	0.53767
neutrophil_perimeter_std	216	46	262	3714	-0.252415	-2.54039	0.0196996	0.0274589
neutrophil_aspect_ratio_mean	216	46	262	5669	0.141103	1.81706	0.231652	0.132162
neutrophil_aspect_ratio_median	216	46	262	5691.5	0.145632	2.08066	0.154523	0.078585
neutrophil_aspect_ratio_std	216	46	262	4765	-0.0408615	-0.381583	0.74357	0.788133
neutrophil_extent_mean	216	46	262	5420	0.0909823	0.946275	0.439201	0.484235
neutrophil_extent_median	216	46	262	5415.5	0.0900765	0.993101	0.439201	0.464756
neutrophil_extent_std	216	46	262	5337	0.0742754	0.829399	0.542599	0.529551
neutrophil_solidity_mean	216	46	262	5245	0.0557568	-0.00332401	0.641141	0.99735
neutrophil_solidity_median	216	46	262	5801	0.167673	1.24279	0.143664	0.33589
neutrophil_solidity_std	216	46	262	4480	-0.0982287	-0.109619	0.405395	0.943458
epithelial_area_mean	216	47	263	2915	-0.425729	-5.0235	2.69127e-05	5.69288e-06
epithelial_area_median	216	47	263	3254	-0.358944	-4.19218	0.000460673	0.000164467
epithelial_area_std	216	47	263	2297	-0.547478	-6.4475	4.77332e-08	5.85115e-09
epithelial_perimeter_mean	216	47	263	3155	-0.378448	-4.33977	0.000216527	9.45751e-05
epithelial_perimeter_median	216	47	263	3319	-0.346139	-4.12147	0.000738143	0.000213155
epithelial_perimeter_std	216	47	263	2568	-0.49409	-5.95758	9.66761e-07	6.7462e-08
epithelial_aspect_ratio_mean	216	47	263	5767	0.136131	1.49808	0.240962	0.226622
epithelial_aspect_ratio_median	216	47	263	5549.5	0.0932821	0.815959	0.405395	0.534464
epithelial_aspect_ratio_std	216	47	263	6938	0.366824	4.07289	0.000334635	0.000251948
epithelial_extent_mean	216	47	263	3557	-0.299251	-3.42494	0.00424432	0.00236311
epithelial_extent_median	216	47	263	3440	-0.322301	-3.69444	0.00187167	0.0010085
epithelial_extent_std	216	47	263	5205	0.0254137	0.200853	0.818632	0.919973
epithelial_solidity_mean	216	47	263	6636	0.307329	2.99152	0.00327925	0.00880775
epithelial_solidity_median	216	47	263	5613	0.105792	0.707454	0.356218	0.598679
epithelial_solidity_std	216	47	263	3208	-0.368006	-3.41477	0.000326983	0.00239219
lymphocyte_area_mean	218	47	265	8449	0.649229	7.6008	5.9464e-11	1.03244e-11
lymphocyte_area_median	218	47	265	8746	0.707203	8.83619	1.33797e-12	5.0255e-15
lymphocyte_area_std	218	47	265	6520	0.272692	2.66854	0.00980599	0.0197319
lymphocyte_perimeter_mean	218	47	265	8624	0.683389	8.61015	4.76018e-12	1.57647e-14
lymphocyte_perimeter_median	218	47	265	8792.5	0.71628	9.66822	9.42414e-13	2.83234e-17
lymphocyte_perimeter_std	218	47	265	5817	0.135467	0.985248	0.240962	0.464756
lymphocyte_aspect_ratio_mean	218	47	265	6043	0.179582	2.30471	0.111366	0.0500442
lymphocyte_aspect_ratio_median	218	47	265	5844.5	0.140835	2.01003	0.0645735	0.0902487
lymphocyte_aspect_ratio_std	218	47	265	6027	0.176459	1.54625	0.116804	0.211656
lymphocyte_extent_mean	218	47	265	8073	0.575834	7.12243	9.3507e-09	1.76293e-10
lymphocyte_extent_median	218	47	265	8019.5	0.565391	6.81283	1.64564e-08	9.0309e-10
lymphocyte_extent_std	218	47	265	4136	-0.192661	-1.82833	0.0862083	0.130685
lymphocyte_solidity_mean	218	47	265	2723	-0.468476	-4.86647	3.16407e-06	1.08997e-05
lymphocyte_solidity_median	218	47	265	2554.5	-0.501366	-5.34347	6.50771e-07	1.37399e-06
lymphocyte_solidity_std	218	47	265	4380	-0.145032	-1.03257	0.209788	0.447686
plasma_area_mean	218	48	266	6472.5	0.237099	2.69535	0.0266834	0.0189117
plasma_area_median	218	48	266	6747.5	0.28966	3.3469	0.00521744	0.00295712
plasma_area_std	218	48	266	5025	-0.0395642	-0.503475	0.74357	0.712433
plasma_perimeter_mean	218	48	266	6597	0.260894	2.97405	0.0130267	0.00892619
plasma_perimeter_median	218	48	266	6742	0.288609	3.44454	0.0053085	0.00225515
plasma_perimeter_std	218	48	266	4415	-0.156154	-1.464	0.16573	0.236108
plasma_aspect_ratio_mean	218	48	266	5822	0.112768	1.84936	0.311438	0.126496
plasma_aspect_ratio_median	218	48	266	5813.5	0.111143	1.959	0.267915	0.100169
plasma_aspect_ratio_std	218	48	266	5402	0.0324924	0.52334	0.782254	0.710134
plasma_extent_mean	218	48	266	6069	0.159977	2.3648	0.154523	0.0434686
plasma_extent_median	218	48	266	5861	0.120222	2.27211	0.284267	0.0518736
plasma_extent_std	218	48	266	4748	-0.0925076	-0.980636	0.422783	0.464756
plasma_solidity_mean	218	48	266	4862	-0.0707187	0.325307	0.550801	0.828669
plasma_solidity_median	218	48	266	5361.5	0.0247515	0.70346	0.818632	0.598679
plasma_solidity_std	218	48	266	5101	-0.0250382	-0.625308	0.818632	0.654787
eosinophil_area_mean	206	42	248	4023	-0.0700416	-0.528955	0.579491	0.710134
eosinophil_area_median	206	42	248	4206	-0.0277393	-0.06895	0.818632	0.951934
eosinophil_area_std	206	42	248	3769	-0.128756	-1.11324	0.284267	0.398607
eosinophil_perimeter_mean	206	42	248	4143	-0.0423024	-0.297897	0.74357	0.845068
eosinophil_perimeter_median	206	42	248	4122.5	-0.0470411	-0.177438	0.719909	0.925924
eosinophil_perimeter_std	206	42	248	3777.5	-0.126791	-0.886616	0.284267	0.502741
eosinophil_aspect_ratio_mean	206	42	248	4869.5	0.125636	1.54621	0.284267	0.211656
eosinophil_aspect_ratio_median	206	42	248	4944.5	0.142973	1.61447	0.240962	0.191942
eosinophil_aspect_ratio_std	206	42	248	4333	0.00161812	-0.0795601	0.987748	0.950326
eosinophil_extent_mean	206	42	248	4578.5	0.058368	0.477118	0.641141	0.722004
eosinophil_extent_median	206	42	248	4893.5	0.131184	0.93307	0.279286	0.488731
eosinophil_extent_std	206	42	248	4388.5	0.0144475	0.531168	0.909741	0.710134
eosinophil_solidity_mean	206	42	248	4735	0.0945446	-0.105194	0.439201	0.943458
eosinophil_solidity_median	206	42	248	4658.5	0.0768608	-0.192935	0.542599	0.919973
eosinophil_solidity_std	206	42	248	4179.5	-0.033865	0.453078	0.782254	0.73556
connective_area_mean	218	48	266	3697	-0.293387	-3.06973	0.00464951	0.00699709
connective_area_median	218	48	266	4347	-0.169151	-1.71305	0.132556	0.160722
connective_area_std	218	48	266	2724	-0.479358	-5.43316	1.40991e-06	9.20259e-07
connective_perimeter_mean	218	48	266	4299	-0.178326	-1.71484	0.111366	0.160722
connective_perimeter_median	218	48	266	4577	-0.125191	-1.22256	0.279286	0.34377
connective_perimeter_std	218	48	266	3014	-0.42393	-4.63531	2.49818e-05	2.88689e-05
connective_aspect_ratio_mean	218	48	266	6446	0.232034	2.85293	0.0300887	0.0127411
connective_aspect_ratio_median	218	48	266	6136.5	0.172878	2.20042	0.110415	0.0603241
connective_aspect_ratio_std	218	48	266	7657	0.463494	4.8171	3.1861e-06	1.31413e-05
connective_extent_mean	218	48	266	3105	-0.406537	-4.88444	5.20111e-05	1.0424e-05
connective_extent_median	218	48	266	2968	-0.432722	-5.23043	1.63734e-05	2.28103e-06
connective_extent_std	218	48	266	4898	-0.0638379	-0.145575	0.584755	0.938375
connective_solidity_mean	218	48	266	5398	0.0317278	-0.11424	0.782254	0.943458
connective_solidity_median	218	48	266	3999	-0.235665	-2.80308	0.0273674	0.0142599
connective_solidity_std	218	48	266	3148	-0.398318	-3.76321	7.29614e-05	0.000798183
NLR: neutrophil-to-lymphocyte ratio

## Sheet: Supplementary Data 9
Supplementary Data 9: Statistical results of differences between C1 and C2 representative regions on cellular features identified with AugHoverNet-Conic, on Uganda-CSCC cohort.
Feature name	Sample size (C1)	Sample size (C2)	Total sample size	Mann Whitney U stats	Cliff's delta	T-test stats	Mann Whitney U p value (Corrected)	T-test p value (Corrected)
NLR	69	25	94	271	-0.685797	-4.76579	9.84943e-06	6.08793e-05
neutrophil_ratio	69	25	94	217	-0.748406	-5.24796	1.18187e-06	1.36399e-05
neutrophil_density_log	69	25	94	373	-0.567536	-4.25041	0.000208085	0.000322873
epithelial_ratio	69	25	94	1275	0.478261	3.81279	0.00234935	0.00143819
epithelial_density_log	69	25	94	1510.5	0.751304	5.68117	1.18187e-06	3.60291e-06
lymphocyte_ratio	69	25	94	708	-0.17913	-0.989593	0.303157	0.451706
lymphocyte_density_log	69	25	94	1216	0.409855	3.20401	0.0113076	0.00784669
plasma_ratio	69	25	94	617	-0.284638	-2.98903	0.0894453	0.0138578
plasma_density_log	69	25	94	1014.5	0.176232	1.43009	0.303185	0.261387
eosinophil_ratio	69	25	94	227	-0.736812	-5.17564	1.53299e-06	1.67527e-05
eosinophil_density_log	69	25	94	544	-0.369275	-3.84283	0.02398	0.00135093
connective_ratio	69	25	94	584	-0.322899	-2.40085	0.0536344	0.0520731
connective_density_log	69	25	94	1145	0.327536	1.81597	0.0511246	0.157749
neutrophil_area_mean	69	25	94	1038	0.203478	1.3891	0.245551	0.271849
neutrophil_area_median	69	25	94	1036	0.201159	1.38917	0.250295	0.271849
neutrophil_area_std	69	25	94	950	0.101449	0.531595	0.542439	0.679377
neutrophil_perimeter_mean	69	25	94	1067	0.237101	1.65223	0.17031	0.190383
neutrophil_perimeter_median	69	25	94	1070.5	0.241159	1.37362	0.161827	0.276239
neutrophil_perimeter_std	69	25	94	853	-0.0110145	-0.392348	0.945413	0.753262
neutrophil_aspect_ratio_mean	69	25	94	994	0.152464	1.21292	0.372021	0.34867
neutrophil_aspect_ratio_median	69	25	94	941.5	0.0915942	0.740795	0.542439	0.571767
neutrophil_aspect_ratio_std	69	25	94	828	-0.04	0.244518	0.818182	0.8375
neutrophil_extent_mean	69	25	94	809	-0.062029	-0.18205	0.717244	0.881305
neutrophil_extent_median	69	25	94	898.5	0.0417391	0.0431422	0.813977	0.972679
neutrophil_extent_std	69	25	94	993	0.151304	1.22568	0.373402	0.345099
neutrophil_solidity_mean	69	25	94	570	-0.33913	-2.20231	0.0433137	0.0805741
neutrophil_solidity_median	69	25	94	629	-0.270725	-1.96554	0.112562	0.1255
neutrophil_solidity_std	69	25	94	983	0.13971	1.02827	0.406951	0.435893
epithelial_area_mean	69	25	94	311	-0.63942	-6.30729	3.73226e-05	3.39367e-07
epithelial_area_median	69	25	94	317.5	-0.631884	-6.33988	4.39684e-05	3.39367e-07
epithelial_area_std	69	25	94	341	-0.604638	-5.36079	8.83201e-05	1.0621e-05
epithelial_perimeter_mean	69	25	94	369	-0.572174	-5.29725	0.000189726	1.23321e-05
epithelial_perimeter_median	69	25	94	379	-0.56058	-5.36574	0.000236721	1.0621e-05
epithelial_perimeter_std	69	25	94	495	-0.426087	-2.97409	0.00808373	0.0138658
epithelial_aspect_ratio_mean	69	25	94	1297	0.503768	3.38479	0.00123367	0.00502612
epithelial_aspect_ratio_median	69	25	94	1047	0.213913	1.6807	0.174342	0.185745
epithelial_aspect_ratio_std	69	25	94	1339	0.552464	4.97036	0.000292919	3.05725e-05
epithelial_extent_mean	69	25	94	128	-0.851594	-8.61684	4.67532e-08	2.5738e-11
epithelial_extent_median	69	25	94	156.5	-0.818551	-8.37412	1.0851e-07	4.14957e-11
epithelial_extent_std	69	25	94	1195	0.385507	2.80785	0.0188847	0.020645
epithelial_solidity_mean	69	25	94	547	-0.365797	-3.29475	0.0257062	0.00627627
epithelial_solidity_median	69	25	94	284	-0.670725	-6.13485	1.50259e-05	5.88333e-07
epithelial_solidity_std	69	25	94	701	-0.187246	-1.09965	0.281836	0.401423
lymphocyte_area_mean	69	25	94	1360	0.576812	4.61953	0.000172498	9.12543e-05
lymphocyte_area_median	69	25	94	1373.5	0.592464	4.67584	0.000115206	7.72375e-05
lymphocyte_area_std	69	25	94	1138	0.31942	2.68627	0.0538927	0.0270837
lymphocyte_perimeter_mean	69	25	94	1386	0.606957	5.08853	8.83201e-05	2.03113e-05
lymphocyte_perimeter_median	69	25	94	1365	0.582609	4.85904	0.000148935	4.47384e-05
lymphocyte_perimeter_std	69	25	94	1058	0.226667	1.82165	0.186346	0.157749
lymphocyte_aspect_ratio_mean	69	25	94	1393	0.615072	4.72488	7.26716e-05	6.73913e-05
lymphocyte_aspect_ratio_median	69	25	94	888.5	0.0301449	0.398348	0.68545	0.753262
lymphocyte_aspect_ratio_std	69	25	94	1266	0.467826	3.70069	0.00301287	0.00203471
lymphocyte_extent_mean	69	25	94	1250	0.449275	3.36646	0.00460415	0.00515497
lymphocyte_extent_median	69	25	94	1228.5	0.424348	3.26522	0.00809422	0.00667674
lymphocyte_extent_std	69	25	94	719	-0.166377	-1.26691	0.334008	0.325455
lymphocyte_solidity_mean	69	25	94	586	-0.32058	-2.96606	0.0537853	0.0138658
lymphocyte_solidity_median	69	25	94	517	-0.40058	-3.40785	0.0135413	0.00483049
lymphocyte_solidity_std	69	25	94	591	-0.314783	-2.74292	0.0566959	0.0236604
plasma_area_mean	69	25	94	1075.5	0.246957	1.73911	0.149858	0.174486
plasma_area_median	69	25	94	1031.5	0.195942	1.43363	0.262688	0.261387
plasma_area_std	69	25	94	1118	0.296232	1.70534	0.0763247	0.181704
plasma_perimeter_mean	69	25	94	1045	0.211594	1.6329	0.224224	0.193701
plasma_perimeter_median	69	25	94	1014.5	0.176232	1.27059	0.303185	0.325455
plasma_perimeter_std	69	25	94	1059	0.227826	1.38897	0.186346	0.271849
plasma_aspect_ratio_mean	69	25	94	1194	0.384348	2.7693	0.0188847	0.0224876
plasma_aspect_ratio_median	69	25	94	933.5	0.0823188	1.01633	0.595411	0.438254
plasma_aspect_ratio_std	69	25	94	1114	0.291594	1.88654	0.0801754	0.144503
plasma_extent_mean	69	25	94	988	0.145507	1.55731	0.39063	0.213418
plasma_extent_median	69	25	94	925.5	0.0730435	0.899663	0.675336	0.503008
plasma_extent_std	69	25	94	857	-0.00637681	-0.702999	0.965872	0.589496
plasma_solidity_mean	69	25	94	918	0.0643478	1.68795	0.709335	0.185611
plasma_solidity_median	69	25	94	894	0.0365217	1.16324	0.832724	0.370278
plasma_solidity_std	69	25	94	705	-0.182609	-1.84722	0.296391	0.153066
eosinophil_area_mean	69	25	94	606	-0.297391	-3.01491	0.0761127	0.0131933
eosinophil_area_median	69	25	94	737.5	-0.144928	-1.99582	0.39063	0.121402
eosinophil_area_std	69	25	94	442	-0.487536	-3.58101	0.00188529	0.00293601
eosinophil_perimeter_mean	69	25	94	646	-0.251014	-2.5052	0.144716	0.0405335
eosinophil_perimeter_median	69	25	94	725.5	-0.158841	-1.84487	0.351472	0.153066
eosinophil_perimeter_std	69	25	94	465	-0.46087	-3.18188	0.00350382	0.00815899
eosinophil_aspect_ratio_mean	69	25	94	964	0.117681	-0.0323976	0.494066	0.974225
eosinophil_aspect_ratio_median	69	25	94	905.5	0.0498551	-0.436798	0.771619	0.743517
eosinophil_aspect_ratio_std	69	25	94	1048	0.215072	0.932858	0.215917	0.486273
eosinophil_extent_mean	69	25	94	878	0.017971	-0.052867	0.910973	0.972679
eosinophil_extent_median	69	25	94	834	-0.0330435	-0.417189	0.847204	0.753262
eosinophil_extent_std	69	25	94	768	-0.109565	-0.849275	0.522702	0.516941
eosinophil_solidity_mean	69	25	94	978	0.133913	0.604928	0.430336	0.638601
eosinophil_solidity_median	69	25	94	1058	0.226667	0.621416	0.186346	0.631228
eosinophil_solidity_std	69	25	94	731	-0.152464	-1.06276	0.372021	0.420869
connective_area_mean	69	25	94	661	-0.233623	-2.15727	0.174631	0.0880953
connective_area_median	69	25	94	710	-0.176812	-1.47957	0.303185	0.244373
connective_area_std	69	25	94	543	-0.370435	-3.43737	0.02398	0.00454987
connective_perimeter_mean	69	25	94	734	-0.148986	-1.20503	0.379988	0.34944
connective_perimeter_median	69	25	94	772	-0.104928	-0.865644	0.537905	0.514879
connective_perimeter_std	69	25	94	534	-0.38087	-2.96189	0.0198729	0.0138658
connective_aspect_ratio_mean	69	25	94	1437	0.666087	5.12774	1.56749e-05	1.87216e-05
connective_aspect_ratio_median	69	25	94	1366.5	0.584348	4.3704	9.09965e-05	0.000226222
connective_aspect_ratio_std	69	25	94	1347	0.561739	4.28248	0.000236721	0.000300048
connective_extent_mean	69	25	94	586	-0.32058	-2.6749	0.0537853	0.0273217
connective_extent_median	69	25	94	571.5	-0.337391	-2.89445	0.0438036	0.016482
connective_extent_std	69	25	94	884	0.0249275	0.387785	0.88279	0.753262
connective_solidity_mean	69	25	94	692	-0.197681	-1.71787	0.259722	0.179662
connective_solidity_median	69	25	94	589	-0.317101	-2.54283	0.0552611	0.0374581
connective_solidity_std	69	25	94	706	-0.181449	-0.895734	0.297458	0.503008
NLR: neutrophil-to-lymphocyte ratio

## Sheet: Supplementary Data 10
Supplementary Data 10: Statistical results of differences between C1 and C2 tumours (WSI-level) on cellular features identified with HoverNet-Pannuke, on TCGA-CESC cohort.
Feature name	Sample size (C1)	Sample size (C2)	Total sample size	Mann Whitney U stats	Cliff's delta	T-test stats	Mann Whitney U p value (Corrected)	T-test p value (Corrected)
neopla_ratio	153	51	204	3531	-0.0949635	-0.737339	0.471849	0.58583
neopla_density_log	153	51	204	4121	0.0562604	0.783261	0.685776	0.584685
inflam_ratio	153	51	204	4494	0.151865	1.34528	0.202687	0.340084
inflam_density_log	153	51	204	4919	0.260797	2.60126	0.029865	0.0471061
connec_ratio	153	51	204	4569	0.171088	1.18876	0.13705	0.398929
connec_density_log	153	51	204	5051	0.29463	2.95888	0.014019	0.0290263
necros_ratio	153	51	204	3586	-0.0808663	-0.763582	0.541026	0.584685
necros_density_log	153	51	204	4078	0.045239	0.244436	0.733291	0.865452
no-neo_ratio	153	51	204	4070	0.0431885	0.249497	0.741354	0.865452
no-neo_density_log	153	51	204	4222	0.0821479	1.07642	0.541026	0.445497
neopla_area_mean	153	51	204	2172	-0.443291	-5.00192	0.000185618	0.00010458
neopla_area_median	153	51	204	2329	-0.40305	-4.81464	0.000306689	0.000122669
neopla_area_std	153	51	204	2358	-0.395617	-4.33252	0.000306689	0.00032895
neopla_perimeter_mean	153	51	204	2363	-0.394336	-4.26168	0.000306689	0.000377798
neopla_perimeter_median	153	51	204	2361	-0.394848	-4.47654	0.000306689	0.00032895
neopla_perimeter_std	153	51	204	2820	-0.277201	-2.62737	0.0237107	0.0463255
neopla_aspect_ratio_mean	153	51	204	4375	0.121364	1.03522	0.31898	0.458137
neopla_aspect_ratio_median	153	51	204	3988	0.022171	0.234875	0.837979	0.865452
neopla_aspect_ratio_std	153	51	204	4441	0.13828	1.70988	0.258448	0.204056
neopla_extent_mean	153	51	204	2276	-0.416635	-4.41349	0.000306689	0.00032895
neopla_extent_median	153	51	204	2300	-0.410483	-4.36232	0.000306689	0.00032895
neopla_extent_std	153	51	204	4244	0.0877867	1.22163	0.511324	0.38731
neopla_solidity_mean	153	51	204	2617	-0.329232	-3.42927	0.00412514	0.00692834
neopla_solidity_median	153	51	204	2609.5	-0.331155	-3.45416	0.00412514	0.00692834
neopla_solidity_std	153	51	204	4961	0.271562	2.92692	0.0263869	0.0290263
inflam_area_mean	153	51	204	3121	-0.200051	-2.08873	0.0991126	0.111335
inflam_area_median	153	51	204	3150.5	-0.19249	-2.07121	0.101438	0.112228
inflam_area_std	153	51	204	3042	-0.2203	-2.29998	0.0664869	0.083044
inflam_perimeter_mean	153	51	204	3220	-0.174676	-1.93151	0.128849	0.141203
inflam_perimeter_median	153	51	204	3131.5	-0.19736	-2.14955	0.0992686	0.107166
inflam_perimeter_std	153	51	204	3159	-0.190311	-1.66696	0.101438	0.211569
inflam_aspect_ratio_mean	153	51	204	4586	0.175445	2.01108	0.128849	0.125158
inflam_aspect_ratio_median	153	51	204	4069	0.0429322	0.74976	0.590118	0.585047
inflam_aspect_ratio_std	153	51	204	4096	0.0498526	0.874579	0.702635	0.5594
inflam_extent_mean	153	51	204	3583	-0.0816353	-0.917734	0.541026	0.536622
inflam_extent_median	153	51	204	3419	-0.12367	-1.28102	0.312824	0.364694
inflam_extent_std	153	51	204	3498	-0.103422	-0.537223	0.4245	0.722934
inflam_solidity_mean	153	51	204	4043	0.0362681	-0.174184	0.762118	0.88303
inflam_solidity_median	153	51	204	3982	0.0206331	-0.406635	0.867363	0.808334
inflam_solidity_std	153	51	204	3688	-0.0547225	-0.238843	0.689396	0.865452
connec_area_mean	153	51	204	2979	-0.236448	-2.25047	0.0545879	0.0903005
connec_area_median	153	51	204	2879	-0.262079	-2.7876	0.029865	0.0353164
connec_area_std	153	51	204	3329	-0.146738	-1.26407	0.22136	0.367732
connec_perimeter_mean	153	51	204	3181	-0.184673	-1.40227	0.111661	0.31367
connec_perimeter_median	153	51	204	3069	-0.213379	-1.96048	0.0741268	0.136303
connec_perimeter_std	153	51	204	3706	-0.0501089	-0.239609	0.702635	0.865452
connec_aspect_ratio_mean	153	51	204	4797	0.229527	2.76006	0.0599701	0.0357605
connec_aspect_ratio_median	153	51	204	4409	0.130078	2.11661	0.268154	0.107819
connec_aspect_ratio_std	153	51	204	4913	0.259259	2.81683	0.029865	0.0348585
connec_extent_mean	153	51	204	2884	-0.260797	-2.90371	0.029865	0.0290263
connec_extent_median	153	51	204	2976.5	-0.237088	-2.70316	0.0545879	0.0395965
connec_extent_std	153	51	204	4673	0.197744	2.19687	0.0992686	0.099168
connec_solidity_mean	153	51	204	3075	-0.211842	-2.50062	0.0745317	0.0590207
connec_solidity_median	153	51	204	3138.5	-0.195566	-2.38073	0.100766	0.0743833
connec_solidity_std	153	51	204	4658	0.1939	2.37722	0.101438	0.0743833
necros_area_mean	153	51	204	3743	-0.0406254	-0.531932	0.743967	0.722934
necros_area_median	153	51	204	3649	-0.0647187	-0.790267	0.621549	0.584685
necros_area_std	153	51	204	3547	-0.0908625	-0.761726	0.495465	0.584685
necros_perimeter_mean	153	51	204	3819	-0.0211457	-0.310308	0.867363	0.865452
necros_perimeter_median	153	51	204	3621.5	-0.0717673	-0.86459	0.58938	0.5594
necros_perimeter_std	153	51	204	3604	-0.0762527	-0.532953	0.570255	0.722934
necros_aspect_ratio_mean	153	51	204	4745	0.216199	2.35526	0.0712217	0.0752194
necros_aspect_ratio_median	153	51	204	3978	0.0196078	0.768012	0.58938	0.584685
necros_aspect_ratio_std	153	51	204	4641	0.189542	2.11942	0.101438	0.107819
necros_extent_mean	153	51	204	3968	0.0170447	-0.160508	0.887885	0.88303
necros_extent_median	153	51	204	3907.5	0.00153787	-0.221621	0.987974	0.865565
necros_extent_std	153	51	204	3420	-0.123414	-0.772572	0.312824	0.584685
necros_solidity_mean	153	51	204	4169	0.0685634	0.463523	0.598345	0.770373
necros_solidity_median	153	51	204	4062.5	0.0412662	0.249901	0.743967	0.865452
necros_solidity_std	153	51	204	3305	-0.15289	-1.03516	0.202687	0.458137
no-neo_area_mean	153	51	204	3009	-0.228758	-1.85019	0.0599701	0.15967
no-neo_area_median	153	51	204	3015	-0.22722	-1.68449	0.0599701	0.20944
no-neo_area_std	153	51	204	3205	-0.178521	-1.61548	0.126511	0.22342
no-neo_perimeter_mean	153	51	204	3043	-0.220044	-1.827	0.0664869	0.16333
no-neo_perimeter_median	153	51	204	3017.5	-0.22658	-1.89575	0.0599701	0.148551
no-neo_perimeter_std	153	51	204	3372	-0.135717	-1.2813	0.26096	0.364694
no-neo_aspect_ratio_mean	153	51	204	4287	0.0988082	1.4037	0.450743	0.31367
no-neo_aspect_ratio_median	153	51	204	4054.5	0.0392157	1.13094	0.702635	0.416056
no-neo_aspect_ratio_std	153	51	204	4369	0.119826	1.15487	0.322145	0.407848
no-neo_extent_mean	153	51	204	3209	-0.177496	-1.52579	0.126511	0.260313
no-neo_extent_median	153	51	204	3159.5	-0.190183	-1.63903	0.101438	0.218374
no-neo_extent_std	153	51	204	3370	-0.13623	-1.18008	0.26096	0.398929
no-neo_solidity_mean	153	51	204	3870	-0.00807382	-0.0518915	0.954801	0.958666
no-neo_solidity_median	153	51	204	3754.5	-0.0376778	-0.258785	0.759727	0.865452
no-neo_solidity_std	153	51	204	3921	0.00499808	-0.165063	0.969908	0.88303

[truncated: 5 more sheets: Supplementary Data 11, Supplementary Table 12, Supplementary Data 13, Supplementary Data 14, Supplementary Data 15]
